# Supplementary material for: TMEM106B is a receptor mediating ACE2-independent SARS-CoV-2 cell entry
Source: Cell. 2023 Aug 3;186(16):3427–3442.e22. doi: 10.1016/j.cell.2023.06.005 (PMC10409496; doi:10.1016/j.cell.2023.06.005)
Supplement: Table S2. Oligonucleotides, gBlocks, and synthetic genes used in this study, related to STAR Methods [file mmc2.xlsx]

## Sheet: Table S2
Table S2 | Oligonucleotides, gBlocks and synthetic genes used in this study. Related to STAR Methods.
sgRNA constructs
sgRNA ID			Description	Sequence (5'-3')
ACE2 sgRNA1			sgRNA from Human CRISPR Knockout Pooled Library (Brunello)	CCAAAGGCGAGAGATAGTTG
ACE2 sgRNA2			sgRNA from Human CRISPR Knockout Pooled Library (Brunello)	CAGGATCCTTATGTGCACAA
ACE2 sgRNA3			sgRNA from Human CRISPR Knockout Pooled Library (Brunello)	TGCACAGAGAATATTCAAGG
ACE2 sgRNA4			sgRNA from Human CRISPR Knockout Pooled Library (Brunello)	AACATCTTCATGCCTATGTG
TMEM106B sgRNA1			sgRNA from Human CRISPR Knockout Pooled Library (Brunello)	TATTTCACGTCGATAGAGCG
TMEM106B sgRNA2			sgRNA from Human CRISPR Knockout Pooled Library (Brunello)	GGAACAGGAAGAATTCCTAG
TMEM106B sgRNA3			sgRNA from Human CRISPR Knockout Pooled Library (Brunello)	GAGTCACATCTGAAAACATG
TMEM106B sgRNA4			sgRNA from Human CRISPR Knockout Pooled Library (Brunello)	TTCAAAAACAGTTATTGGAA
EXT1 sgRNA3			sgRNA from Human CRISPR Knockout Pooled Library (Brunello)	GGATGATCCTTAGAAAAGAG
cDNA constructs
construct ID			Description	Sequence (5'-3')
Luc2	Promega E1310		Luc2 sequence (negative control)	ATGGAAGATGCCAAAAACATTAAGAAGGGCCCAGCGCCATTCTACCCACTCGAAGACGGGACCGCCGGCGAGCAGCTGCACAAAGCCATGAAGCGCTACGCCCTGGTGCCCGGCACCATCGCCTTTACCGACGCACATATCGAGGTGGACATTACCTACGCCGAGTACTTCGAGATGAGCGTTCGGCTGGCAGAAGCTATGAAGCGCTATGGGCTGAATACAAACCATCGGATCGTGGTGTGCAGCGAGAATAGCTTGCAGTTCTTCATGCCCGTGTTGGGTGCCCTGTTCATCGGTGTGGCTGTGGCCCCAGCTAACGACATCTACAACGAGCGCGAGCTGCTGAACAGCATGGGCATCAGCCAGCCCACCGTCGTATTCGTGAGCAAGAAAGGGCTG…
TMEM106B Human	gBlock IDT		TMEM106B cDNA Homo sapiens. PAM sequences flanking binding sites of sgRNAs and sgRNA sequences were removed from the coding sequence by introducing silent mutations	ATGGGAAAGTCTCTTTCTCATTTGCCTTTGCATTCAAGCAAAGAAGATGCTTATGATGGTGTAACGTCAGAGAATATGCGCAATGGACTGGTTAATAGTGAAGTCCATAATGAAGATGGAAGAAATGGAGATGTCTCTCAGTTTCCATATGTGGAATTTACAGGAAGAGATAGTGTCACCTGCCCTACTTGTCAGGGTACTGGTCGTATCCCACGCGGGCAAGAAAACCAACTGGTGGCATTGATTCCATATAGTGATCAGAGATTAAGGCCAAGAAGAACAAAGCTGTATGTGATGGCTTCTGTGTTTGTCTGTCTACTCCTTTCTGGATTGGCTGTGTTTTTCCTTTTCCCTCGGTCAATTGATGTCAAGTACATTGGTGTAAAATCAGCCTATGTC…
TMEM106B Mouse	gBlock IDT		TMEM106B cDNA Mus musculus	ATGGGAAAGTCTCTTTCTCACTTACCTTTGCATTCAAATAAAGAAGATGGCTATGATGGCGTTACATCGACAGACAATATGAGAAATGGATTGGTTAGCAGTGAAGTGCACAACGAAGACGGAAGAAATGGAGATGTCTCTCAGTTCCCATATGTGGAATTTACTGGAAGAGATAGTGTCACTTGTCCCACTTGCCAAGGTACTGGTAGGATACCAAGAGGACAAGAAAACCAACTGGTGGCATTGATTCCATATAGTGATCAGCGGTTACGGCCAAGAAGAACAAAGCTGTATGTGATGGCGTCTGTGTTTGTCTGCCTGCTCCTGTCTGGATTGGCTGTGTTTTTTCTTTTCCCTCGATCTATTGAGGTGAAGTACATTGGAGTAAAATCAGCCTAT…
TMEM106B Hamster	gBlock IDT		TMEM106B cDNA Mesocricetus auratus	ATGGGAAAGTCTCTTTCTCATTTACCTTTGCATTCAAATAAAGAAGATGGTTATGATGGGGTCACATCGACAGACAACATGAGGACTGGACTCGTTAACAACGAAGTGCATAATGAAGATGGAAGGAATGGAGATGTCTCTCAGTTTCCGTATGTGGAATTTACCGGAAGAGATAGTGTCACTTGTCCCACTTGCCAAGGAACAGGAAGAATTCCTAGGGGGCAAGAAAACCAGCTGGTGGCATTGATCCCCTATAGTGATCAACGGTTACGGCCAAGAAGAACAAAGCTGTATGTGATGGCATCTGTGTCTGTCTGCCTGCTCCTGTCTGGATTGGCTGTGTTTTTCCTTTTCCCTCGATCTATTGATGTGAAGTACATTGGCGTAAAATCAGCCTAT…
TMEM106B Monkey	gBlock IDT		TMEM106B cDNA Chlorocebus sabaeus	ATGGGAAAGTCTCTTTCTCATTTGCCTTTGCATTCAAGCAAAGAAGATGCTTATGATGGTGTGACTTCAGAGAATATGAGAAATGGATTGGTTAATAGTGAAGTCCATAATGAAGATGGAAGAAATGGAGATGTCTCTCAGTTTCCATATGTGGAATTTACAGGAAGAGATAGTGTCACCTGCCCTACTTGTCAGGGTACTGGTAGGATCCCGAGAGGGCAAGAAAACCAACTGGTGGCATTGATTCCATATAGTGATCAGAGATTAAGGCCAAGAAGAACAAAGCTGTATGTGATGGCTTCTGTGTTTGTCTGTCTGCTCCTTTCCGGATTGGCTGTGTTTTTCCTTTTTCCTAGGAGCATTGATGTCAAGTACATTGGTGTAAAATCAGCATATGTC…
TMEM106B Bat	gBlock IDT		TMEM106B cDNA Rousettus aegyptiacus	ATGGGGAAGTCTTTTTCTCATTTGCCTTTGCATTCAAATAAAGAAGATGCTTATGGTGGAGTTGCATCAACTGAAAATATGAGAAATGGATTGGTTAATAGTGAAGTCCATAATGAAGATGGAAGAAATGGAGATGTCTCTCAGTTTCCATATGTGGAATTTACAGGAAGAGATAGTGTCACTTGCCCCACTTGTCAAGGTACTGGTCGTATACCACGTGGGCAAGAAAACCAGCTAGTGGCATTGATTCCATATAGTGATCAGAGATTAAGGCCAAGGAGAACAAAATTGTATGTGATGGCTTCTGTGTTTGTCTGTCTGCTGATATCTGGATTGGCTGTATTTTTCCTTTTCCCTAGAAGTATTGATGTCAAGTATATTGGCGTAAAATCAGCATAT…
TMPRSS2	gBlock IDT		TMPRSS2 cDNA	ATGGCTTTGAACTCAGGGTCACCACCAGCTATTGGACCTTACTATGAAAACCATGGATACCAACCGGAAAACCCCTATCCCGCACAGCCCACTGTGGTCCCCACTGTCTACGAGGTGCATCCGGCTCAGTACTACCCGTCCCCCGTGCCCCAGTACGCCCCGAGGGTCCTGACGCAGGCTTCCAACCCCGTCGTCTGCACGCAGCCCAAATCCCCATCCGGGACAGTGTGCACCTCAAAGACTAAGAAAGCACTGTGCATCACCTTGACCCTGGGGACCTTCCTCGTGGGAGCTGCGCTGGCCGCTGGCCTACTCTGGAAGTTCATGGGCAGCAAGTGCTCCAACTCTGGGATAGAGTGCGACTCCTCAGGTACCTGCATCAACCCCTCTAACTGGTGT…
IRES-mNeonGreen-NES/PKI	gBlock IDT		IRES-mNeonGreen-NES/PKI cDNA	GCCCCTCTCCCTCCCCCCCCCCTAACGTTACTGGCCGAAGCCGCTTGGAATAAGGCCGGTGTGCGTTTGTCTATATGTTATTTTCCACCATATTGCCGTCTTTTGGCAATGTGAGGGCCCGGAAACCTGGCCCTGTCTTCTTGACGAGCATTCCTAGGGGTCTTTCCCCTCTCGCCAAAGGAATGCAAGGTCTGTTGAATGTCGTGAAGGAAGCAGTTCCTCTGGAAGCTTCTTGAAGACAAACAACGTCTGTAGCGACCCTTTGCAGGCAGCGGAACCCCCCACCTGGCGACAGGTGCCTCTGCGGCCAAAAGCCACGTGTATAAGATACACCTGCAAAGGCGGCACAACCCCAGTGCCACGTTGTGAGTTGGATAGTTGTGGAAAGAGTCAAATGGC…
Generation of mutants
Oligo ID	Cloning method		Description and purpose	Sequence (5'-3')
fwd Y209A TMEM106B	In-Fusion® Cloning		Forward primer to amplify vector backbone to introduce the Y209A mutation in human TMEM106B by In-Fusion® Cloning	ATGAGTGCTATGTATGATTTCTGTACTCTGATATCCATC
rev Y209A TMEM106B	In-Fusion® Cloning		Reverse primer to amplify vector backbone to introduce the Y209A mutation in human TMEM106B by In-Fusion® Cloning	ATACATAGCACTCATTTCCTCTGCTATAACGGTAG
fwd M210A TMEM106B	In-Fusion® Cloning		Forward primer to amplify vector backbone to introduce the M210A mutation in human TMEM106B by In-Fusion® Cloning	AGTTATGCGTATGATTTCTGTACTCTGATATCCATC
rev M210A TMEM106B	In-Fusion® Cloning		Reverse primer to amplify vector backbone to introduce the M210A mutation in human TMEM106B by In-Fusion® Cloning	ATCATACGCATAACTCATTTCCTCTGCTATAACGG
fwd F213A TMEM106B	In-Fusion® Cloning		Forward primer to amplify vector backbone to introduce the F213A mutation in human TMEM106B by In-Fusion® Cloning	GTATGATGCCTGTACTCTGATATCCATCAAAGTGC
rev F213A TMEM106B	In-Fusion® Cloning		Reverse primer to amplify vector backbone to introduce the F213A mutation in human TMEM106B by In-Fusion® Cloning	GTACAGGCATCATACATATAACTCATTTCCTCTGCTATAAC
fwd L216A TMEM106B	In-Fusion® Cloning		Forward primer to amplify vector backbone to introduce the L216A mutation in human TMEM106B by In-Fusion® Cloning	CTGTACTGCGATATCCATCAAAGTGCATAACATAGTAC
rev L216A TMEM106B	In-Fusion® Cloning		Reverse primer to amplify vector backbone to introduce the L216A mutation in human TMEM106B by In-Fusion® Cloning	GATATCGCAGTACAGAAATCATACATATAACTCATTTCC
fwd I219A TMEM106B	In-Fusion® Cloning		Forward primer to amplify vector backbone to introduce the L216A mutation in human TMEM106B by In-Fusion® Cloning	GATATCCGCCAAAGTGCATAACATAGTACTCATGATG
rev I219A TMEM106B	In-Fusion® Cloning		Reverse primer to amplify vector backbone to introduce the L216A mutation in human TMEM106B by In-Fusion® Cloning	ACTTTGGCGGATATCAGAGTACAGAAATCATACATATAAC
fwd K220A TMEM106B	In-Fusion® Cloning		Forward primer to amplify vector backbone to introduce the K220A mutation in human TMEM106B by In-Fusion® Cloning	TCCATCGCAGTGCATAACATAGTACTCATGATGCAAG
rev K220A TMEM106B	In-Fusion® Cloning		Reverse primer to amplify vector backbone to introduce the K220A mutation in human TMEM106B by In-Fusion® Cloning	ATGCACTGCGATGGATATCAGAGTACAGAAATCATAC
fwd M210A F213A TMEM106B	In-Fusion® Cloning		Forward primer to amplify vector backbone to introduce the double M210A F213A mutation in human TMEM106B by In-Fusion® Cloning	GTATGATGCCTGTACTCTGATATCCATCAAAGTGC
rev M210A F213A TMEM106B	In-Fusion® Cloning		Reverse primer to amplify vector backbone to introduce the double M210A F213A mutation in human TMEM106B by In-Fusion® Cloning	GTACAGGCATCATACGCATAACTCATTTCCTCTGC
knock out validation
Oligo ID	method		Description and purpose	Sequence (5'-3')
v2.1-F1			PCR gDNA, amplify U6-sgRNA region, fwd	GAGGGCCTATTTCCCATGATTC
v2.1-R1			PCR gDNA, amplify U6-sgRNA region, rev	GTTGCGAAAAAGAACGTTCACGG
gRNA BB seq	Sanger Sequencing		sequencing U6-sgRNA region	GCATATACGATACAAGGCTGTTAG
fwd PCR EXT1 sgRNA 3			PCR gDNA, amplify EXT1 sgRNA 3 cut site exon 1, fwd	TGCTTTTGCCAGTCTTTGCC
rev PCR EXT1 sgRNA 3			PCR gDNA, amplify EXT1 sgRNA 3 cut site exon 1, rev	CCCCTTCGTTCCTTGGGATC
fwd seq EXT1 sgRNA 3	Sanger Sequencing		sequencing EXT1 sgRNA 3 cut site exon 1, rev region	GCCATGCTTGCAGGTGGTG
fwdPCR TMEM106B sgRNA 1 (TruSeq)	Illumina next generation sequencing		PCR gDNA, amplify TMEM106B sgRNA 1 cut site exon 3, fwd Truseq primer	TTGTGGAAAGGACGAAACACCGTGATGCACATGTACTTAAATACCCTC
rev PCR TMEM106B sgRNA 1 (TruSeq)	Illumina next generation sequencing		PCR gDNA, amplify TMEM106B sgRNA 1 cut site exon 3, rev Truseq primer	CCAATTCCCACTCCTTTCAAGACCTGGACAAAGGTGCTGCTTAATAGG
fwd PCR TMEM106B sgRNA 3 (TruSeq)	Illumina next generation sequencing		PCR gDNA, amplify TMEM106B sgRNA 3 cut site exon 1, fwd Truseq primer	TTGTGGAAAGGACGAAACACCGACAGAGTTTGACTGTTCCTTGAC
rev PCR TMEM106B sgRNA 3 (TruSeq)	Illumina next generation sequencing		PCR gDNA, amplify TMEM106B sgRNA 3 cut site exon 1, rev Truseq primer	CCAATTCCCACTCCTTTCAAGACCTGAGAGACATCTCCATTTCTTCCATC
fwd PCR ACE2 sgRNA 2 (TruSeq)	Illumina next generation sequencing		PCR gDNA, amplify ACE2 sgRNA 2 cut site exon 9, fwd Truseq primer	TTGTGGAAAGGACGAAACACCGTGGGTACTCAAGATTCACTGGTG
rev PCR ACE2 sgRNA 2 (TruSeq)	Illumina next generation sequencing		PCR gDNA, amplify ACE2 sgRNA 2 cut site exon 9, rev Truseq primer	CCAATTCCCACTCCTTTCAAGACCTTTTCCCCAACAGCTTCATGG
fwd PCR ACE2 sgRNA 3 (TruSeq)	Illumina next generation sequencing		PCR gDNA, amplify ACE2 sgRNA 3 cut site exon 8, fwd Truseq primer	TTGTGGAAAGGACGAAACACCGCCCATAGCCTCTGTAACCACC
rev PCR ACE2 sgRNA 3 (TruSeq)	Illumina next generation sequencing		PCR gDNA, amplify ACE2 sgRNA 3 cut site exon 8, rev Truseq primer	CCAATTCCCACTCCTTTCAAGACCTTTCCTGGGTCCGTTAGCATG
fwd PCR ACE2 sgRNA 4 (TruSeq)	Illumina next generation sequencing		PCR gDNA, amplify ACE2 sgRNA 4 cut site exon 6, fwd Truseq primer	TTGTGGAAAGGACGAAACACCGTGAGAGAAGAAGAATTATAATTTGGGG
rev PCR ACE2 sgRNA 4 (TruSeq)	Illumina next generation sequencing		PCR gDNA, amplify ACE2 sgRNA 4 cut site exon 6, rev Truseq primer	CCAATTCCCACTCCTTTCAAGACCTACACGAAGAATTCATGGGGC
