# Supplementary material for: TMEM106B is a receptor mediating ACE2-independent SARS-CoV-2 cell entry
Source: Cell. 2023 Aug 3;186(16):3427–3442.e22. doi: 10.1016/j.cell.2023.06.005 (PMC10409496; doi:10.1016/j.cell.2023.06.005)
Supplement: Table S3. Summary of HDX results and HDX data table, related to Figure 3 [file mmc3.xlsx]

## Sheet: Table S3
Table S3 | Summary of HDX results (top) and HDX data table (bottom). Related to Figure 3.
Data Set	S1 Belgium/GHB-03021 isolate alone	S1 Belgium/GHB-03021 isolate + TMEM106B
HDX reaction details	phosphate buffer saline, pDread = 7.35; S1: TMEM molar ratio 1: 3.5; Dfraction = 80%
HDX time course	10 s (on ice), 10 s (RT), 1 min (RT), 10 min (RT), 100 min (RT), 100 min (28 C), 360 min (28 C)
# of Peptides	169
Sequence coverage	78.4%
Average peptide length / Redundancy	13.72 / 5.31
Replicates (technical)	triplicates for 10 s (RT), 100 min (RT) and 360 min (28 C); duplicates for all other time points
Repeatability (average SD among triplicates)	0.062642	0.055209
Significant differences in HDX	ΔHDX ≥ 0.42 Da (98% CI)
Protein	Start (adapted to Wuhan S sequence)	End (adapted to Wuhan S sequence)	Sequence	MHP (Da)	State	Exposure	Uptake (Da)	Uptake SD	RT (min)
S1 Belgium/GHB-03021 isolate	22	31	TQLPPAYTNS	1091.54	S1 Belgium/GHB-03021 isolate + TMEM106B	10 s (ice)	0.500043	0.015614	4.50584
S1 Belgium/GHB-03021 isolate	22	31	TQLPPAYTNS	1091.54	S1 Belgium/GHB-03021 isolate + TMEM106B	10 s (RT)	1.28313	0.156382	4.50823
S1 Belgium/GHB-03021 isolate	22	31	TQLPPAYTNS	1091.54	S1 Belgium/GHB-03021 isolate + TMEM106B	1 min (RT)	2.14808	0.007499	4.50316
S1 Belgium/GHB-03021 isolate	22	31	TQLPPAYTNS	1091.54	S1 Belgium/GHB-03021 isolate + TMEM106B	10 min (RT)	2.21596	0.074323	4.5134
S1 Belgium/GHB-03021 isolate	22	31	TQLPPAYTNS	1091.54	S1 Belgium/GHB-03021 isolate + TMEM106B	100 min (RT)	2.55269	0	4.51136
S1 Belgium/GHB-03021 isolate	22	31	TQLPPAYTNS	1091.54	S1 Belgium/GHB-03021 isolate + TMEM106B	100 min (28 C)	3.13807	0	4.51443
S1 Belgium/GHB-03021 isolate	22	31	TQLPPAYTNS	1091.54	S1 Belgium/GHB-03021 isolate alone	10 s (ice)	0.514661	0.005605	4.50939
S1 Belgium/GHB-03021 isolate	22	31	TQLPPAYTNS	1091.54	S1 Belgium/GHB-03021 isolate alone	10 s (RT)	1.15875	0.055488	4.51854
S1 Belgium/GHB-03021 isolate	22	31	TQLPPAYTNS	1091.54	S1 Belgium/GHB-03021 isolate alone	1 min (RT)	2.07435	0.123637	4.50927
S1 Belgium/GHB-03021 isolate	22	31	TQLPPAYTNS	1091.54	S1 Belgium/GHB-03021 isolate alone	10 min (RT)	2.01703	0	4.48423
S1 Belgium/GHB-03021 isolate	22	31	TQLPPAYTNS	1091.54	S1 Belgium/GHB-03021 isolate alone	100 min (RT)	2.70596	0.018885	4.50716
S1 Belgium/GHB-03021 isolate	22	31	TQLPPAYTNS	1091.54	S1 Belgium/GHB-03021 isolate alone	100 min (28 C)	3.12146	0.033726	4.49429
S1 Belgium/GHB-03021 isolate	32	42	FTRGVYYPDKV	1344.69	S1 Belgium/GHB-03021 isolate + TMEM106B	10 s (ice)	0.829363	0.027464	4.73672
S1 Belgium/GHB-03021 isolate	32	42	FTRGVYYPDKV	1344.69	S1 Belgium/GHB-03021 isolate + TMEM106B	10 s (RT)	0.961581	0.044359	4.74406
S1 Belgium/GHB-03021 isolate	32	42	FTRGVYYPDKV	1344.69	S1 Belgium/GHB-03021 isolate + TMEM106B	1 min (RT)	1.09033	0.04418	4.74713
S1 Belgium/GHB-03021 isolate	32	42	FTRGVYYPDKV	1344.69	S1 Belgium/GHB-03021 isolate + TMEM106B	10 min (RT)	1.96031	0.037659	4.7556
S1 Belgium/GHB-03021 isolate	32	42	FTRGVYYPDKV	1344.69	S1 Belgium/GHB-03021 isolate + TMEM106B	100 min (RT)	2.7628	0.023631	4.74382
S1 Belgium/GHB-03021 isolate	32	42	FTRGVYYPDKV	1344.69	S1 Belgium/GHB-03021 isolate + TMEM106B	100 min (28 C)	3.07437	0.097678	4.75134
S1 Belgium/GHB-03021 isolate	32	42	FTRGVYYPDKV	1344.69	S1 Belgium/GHB-03021 isolate + TMEM106B	360 min (28 C)	3.93703	0.046153	4.83448
S1 Belgium/GHB-03021 isolate	32	42	FTRGVYYPDKV	1344.69	S1 Belgium/GHB-03021 isolate alone	10 s (ice)	0.903168	0.035437	4.74587
S1 Belgium/GHB-03021 isolate	32	42	FTRGVYYPDKV	1344.69	S1 Belgium/GHB-03021 isolate alone	10 s (RT)	0.945916	0.03992	4.74464
S1 Belgium/GHB-03021 isolate	32	42	FTRGVYYPDKV	1344.69	S1 Belgium/GHB-03021 isolate alone	1 min (RT)	0.993007	0.038552	4.75714
S1 Belgium/GHB-03021 isolate	32	42	FTRGVYYPDKV	1344.69	S1 Belgium/GHB-03021 isolate alone	10 min (RT)	1.83478	0.042633	4.75276
S1 Belgium/GHB-03021 isolate	32	42	FTRGVYYPDKV	1344.69	S1 Belgium/GHB-03021 isolate alone	100 min (RT)	2.63638	0.023461	4.74352
S1 Belgium/GHB-03021 isolate	32	42	FTRGVYYPDKV	1344.69	S1 Belgium/GHB-03021 isolate alone	100 min (28 C)	3.07625	0.009577	4.74298
S1 Belgium/GHB-03021 isolate	32	42	FTRGVYYPDKV	1344.69	S1 Belgium/GHB-03021 isolate alone	360 min (28 C)	3.93962	0.027161	4.85046
S1 Belgium/GHB-03021 isolate	32	43	FTRGVYYPDKVF	1491.76	S1 Belgium/GHB-03021 isolate + TMEM106B	10 s (ice)	1.0282	0.0116	5.34906
S1 Belgium/GHB-03021 isolate	32	43	FTRGVYYPDKVF	1491.76	S1 Belgium/GHB-03021 isolate + TMEM106B	10 s (RT)	1.47286	0.041164	5.3526
S1 Belgium/GHB-03021 isolate	32	43	FTRGVYYPDKVF	1491.76	S1 Belgium/GHB-03021 isolate + TMEM106B	1 min (RT)	1.68948	0.028039	5.35707
S1 Belgium/GHB-03021 isolate	32	43	FTRGVYYPDKVF	1491.76	S1 Belgium/GHB-03021 isolate + TMEM106B	10 min (RT)	2.44037	0.091619	5.36529
S1 Belgium/GHB-03021 isolate	32	43	FTRGVYYPDKVF	1491.76	S1 Belgium/GHB-03021 isolate + TMEM106B	100 min (RT)	3.12544	0.074506	5.35299
S1 Belgium/GHB-03021 isolate	32	43	FTRGVYYPDKVF	1491.76	S1 Belgium/GHB-03021 isolate + TMEM106B	100 min (28 C)	3.63428	0.053169	5.35407
S1 Belgium/GHB-03021 isolate	32	43	FTRGVYYPDKVF	1491.76	S1 Belgium/GHB-03021 isolate + TMEM106B	360 min (28 C)	4.1057	0.02002	5.38759
S1 Belgium/GHB-03021 isolate	32	43	FTRGVYYPDKVF	1491.76	S1 Belgium/GHB-03021 isolate alone	10 s (ice)	1.01525	0.001346	5.35689
S1 Belgium/GHB-03021 isolate	32	43	FTRGVYYPDKVF	1491.76	S1 Belgium/GHB-03021 isolate alone	10 s (RT)	1.4898	0.042914	5.35931
S1 Belgium/GHB-03021 isolate	32	43	FTRGVYYPDKVF	1491.76	S1 Belgium/GHB-03021 isolate alone	1 min (RT)	1.5569	0.026284	5.36288
S1 Belgium/GHB-03021 isolate	32	43	FTRGVYYPDKVF	1491.76	S1 Belgium/GHB-03021 isolate alone	10 min (RT)	2.39008	0.013162	5.36383
S1 Belgium/GHB-03021 isolate	32	43	FTRGVYYPDKVF	1491.76	S1 Belgium/GHB-03021 isolate alone	100 min (RT)	3.15604	0.049381	5.35548
S1 Belgium/GHB-03021 isolate	32	43	FTRGVYYPDKVF	1491.76	S1 Belgium/GHB-03021 isolate alone	100 min (28 C)	3.5869	0.080082	5.34981
S1 Belgium/GHB-03021 isolate	32	43	FTRGVYYPDKVF	1491.76	S1 Belgium/GHB-03021 isolate alone	360 min (28 C)	4.01226	0.060969	5.38605
S1 Belgium/GHB-03021 isolate	32	48	FTRGVYYPDKVFRSSVL	2034.08	S1 Belgium/GHB-03021 isolate + TMEM106B	10 s (ice)	1.20977	0.025339	5.29523
S1 Belgium/GHB-03021 isolate	32	48	FTRGVYYPDKVFRSSVL	2034.08	S1 Belgium/GHB-03021 isolate + TMEM106B	10 s (RT)	2.0006	0.069985	5.28936
S1 Belgium/GHB-03021 isolate	32	48	FTRGVYYPDKVFRSSVL	2034.08	S1 Belgium/GHB-03021 isolate + TMEM106B	1 min (RT)	3.20938	0.013087	5.29043
S1 Belgium/GHB-03021 isolate	32	48	FTRGVYYPDKVFRSSVL	2034.08	S1 Belgium/GHB-03021 isolate + TMEM106B	10 min (RT)	5.11806	0.018516	5.30037
S1 Belgium/GHB-03021 isolate	32	48	FTRGVYYPDKVFRSSVL	2034.08	S1 Belgium/GHB-03021 isolate + TMEM106B	100 min (RT)	6.15897	0.078001	5.2914
S1 Belgium/GHB-03021 isolate	32	48	FTRGVYYPDKVFRSSVL	2034.08	S1 Belgium/GHB-03021 isolate + TMEM106B	100 min (28 C)	6.7394	0.098185	5.29421
S1 Belgium/GHB-03021 isolate	32	48	FTRGVYYPDKVFRSSVL	2034.08	S1 Belgium/GHB-03021 isolate + TMEM106B	360 min (28 C)	7.77149	0.02286	5.75369
S1 Belgium/GHB-03021 isolate	32	48	FTRGVYYPDKVFRSSVL	2034.08	S1 Belgium/GHB-03021 isolate alone	10 s (ice)	1.16328	0.040016	5.30056
S1 Belgium/GHB-03021 isolate	32	48	FTRGVYYPDKVFRSSVL	2034.08	S1 Belgium/GHB-03021 isolate alone	10 s (RT)	1.93992	0.068664	5.29917
S1 Belgium/GHB-03021 isolate	32	48	FTRGVYYPDKVFRSSVL	2034.08	S1 Belgium/GHB-03021 isolate alone	1 min (RT)	2.8805	0.060679	5.30112
S1 Belgium/GHB-03021 isolate	32	48	FTRGVYYPDKVFRSSVL	2034.08	S1 Belgium/GHB-03021 isolate alone	10 min (RT)	4.88254	0.028944	5.3015
S1 Belgium/GHB-03021 isolate	32	48	FTRGVYYPDKVFRSSVL	2034.08	S1 Belgium/GHB-03021 isolate alone	100 min (RT)	6.03588	0.070725	5.28664
S1 Belgium/GHB-03021 isolate	32	48	FTRGVYYPDKVFRSSVL	2034.08	S1 Belgium/GHB-03021 isolate alone	100 min (28 C)	6.68396	0.05681	5.29187
S1 Belgium/GHB-03021 isolate	32	48	FTRGVYYPDKVFRSSVL	2034.08	S1 Belgium/GHB-03021 isolate alone	360 min (28 C)	7.79614	0.034483	5.76811
S1 Belgium/GHB-03021 isolate	32	53	FTRGVYYPDKVFRSSVLHSTQD	2602.3	S1 Belgium/GHB-03021 isolate + TMEM106B	10 s (ice)	1.90804	0.038762	4.93317
S1 Belgium/GHB-03021 isolate	32	53	FTRGVYYPDKVFRSSVLHSTQD	2602.3	S1 Belgium/GHB-03021 isolate + TMEM106B	10 s (RT)	2.82858	0.068212	4.92938
S1 Belgium/GHB-03021 isolate	32	53	FTRGVYYPDKVFRSSVLHSTQD	2602.3	S1 Belgium/GHB-03021 isolate + TMEM106B	1 min (RT)	3.81669	0.090575	4.93613
S1 Belgium/GHB-03021 isolate	32	53	FTRGVYYPDKVFRSSVLHSTQD	2602.3	S1 Belgium/GHB-03021 isolate + TMEM106B	10 min (RT)	5.79714	0.030149	4.93621
S1 Belgium/GHB-03021 isolate	32	53	FTRGVYYPDKVFRSSVLHSTQD	2602.3	S1 Belgium/GHB-03021 isolate + TMEM106B	100 min (RT)	7.22841	0.099135	4.92697
S1 Belgium/GHB-03021 isolate	32	53	FTRGVYYPDKVFRSSVLHSTQD	2602.3	S1 Belgium/GHB-03021 isolate + TMEM106B	100 min (28 C)	8.22407	0.14554	4.91988
S1 Belgium/GHB-03021 isolate	32	53	FTRGVYYPDKVFRSSVLHSTQD	2602.3	S1 Belgium/GHB-03021 isolate + TMEM106B	360 min (28 C)	9.89114	0.127748	5.18847
S1 Belgium/GHB-03021 isolate	32	53	FTRGVYYPDKVFRSSVLHSTQD	2602.3	S1 Belgium/GHB-03021 isolate alone	10 s (ice)	1.5517	0.015796	4.94727
S1 Belgium/GHB-03021 isolate	32	53	FTRGVYYPDKVFRSSVLHSTQD	2602.3	S1 Belgium/GHB-03021 isolate alone	10 s (RT)	2.82076	0.217713	4.93513
S1 Belgium/GHB-03021 isolate	32	53	FTRGVYYPDKVFRSSVLHSTQD	2602.3	S1 Belgium/GHB-03021 isolate alone	1 min (RT)	3.59369	0.028241	4.93478
S1 Belgium/GHB-03021 isolate	32	53	FTRGVYYPDKVFRSSVLHSTQD	2602.3	S1 Belgium/GHB-03021 isolate alone	10 min (RT)	5.57507	0.066792	4.93846
S1 Belgium/GHB-03021 isolate	32	53	FTRGVYYPDKVFRSSVLHSTQD	2602.3	S1 Belgium/GHB-03021 isolate alone	100 min (RT)	7.24256	0.145231	4.9322
S1 Belgium/GHB-03021 isolate	32	53	FTRGVYYPDKVFRSSVLHSTQD	2602.3	S1 Belgium/GHB-03021 isolate alone	100 min (28 C)	8.12963	0.101126	4.92383
S1 Belgium/GHB-03021 isolate	32	53	FTRGVYYPDKVFRSSVLHSTQD	2602.3	S1 Belgium/GHB-03021 isolate alone	360 min (28 C)	9.92689	0.107685	5.20843
S1 Belgium/GHB-03021 isolate	32	54	FTRGVYYPDKVFRSSVLHSTQDL	2715.39	S1 Belgium/GHB-03021 isolate + TMEM106B	10 s (ice)	2.0118	0.079282	5.2073
S1 Belgium/GHB-03021 isolate	32	54	FTRGVYYPDKVFRSSVLHSTQDL	2715.39	S1 Belgium/GHB-03021 isolate + TMEM106B	10 s (RT)	2.97752	0.021989	5.20254
S1 Belgium/GHB-03021 isolate	32	54	FTRGVYYPDKVFRSSVLHSTQDL	2715.39	S1 Belgium/GHB-03021 isolate + TMEM106B	1 min (RT)	3.99735	0.075226	5.20576
S1 Belgium/GHB-03021 isolate	32	54	FTRGVYYPDKVFRSSVLHSTQDL	2715.39	S1 Belgium/GHB-03021 isolate + TMEM106B	10 min (RT)	5.91107	0.006715	5.20805
S1 Belgium/GHB-03021 isolate	32	54	FTRGVYYPDKVFRSSVLHSTQDL	2715.39	S1 Belgium/GHB-03021 isolate + TMEM106B	100 min (RT)	7.63659	0.038292	5.19822
S1 Belgium/GHB-03021 isolate	32	54	FTRGVYYPDKVFRSSVLHSTQDL	2715.39	S1 Belgium/GHB-03021 isolate + TMEM106B	100 min (28 C)	8.69836	0.091254	5.20409
S1 Belgium/GHB-03021 isolate	32	54	FTRGVYYPDKVFRSSVLHSTQDL	2715.39	S1 Belgium/GHB-03021 isolate + TMEM106B	360 min (28 C)	12.2024	0.054575	5.28409
S1 Belgium/GHB-03021 isolate	32	54	FTRGVYYPDKVFRSSVLHSTQDL	2715.39	S1 Belgium/GHB-03021 isolate alone	10 s (ice)	1.90639	0.055817	5.21018
S1 Belgium/GHB-03021 isolate	32	54	FTRGVYYPDKVFRSSVLHSTQDL	2715.39	S1 Belgium/GHB-03021 isolate alone	10 s (RT)	2.91485	0.071039	5.21359
S1 Belgium/GHB-03021 isolate	32	54	FTRGVYYPDKVFRSSVLHSTQDL	2715.39	S1 Belgium/GHB-03021 isolate alone	1 min (RT)	3.74443	0.031085	5.21116
S1 Belgium/GHB-03021 isolate	32	54	FTRGVYYPDKVFRSSVLHSTQDL	2715.39	S1 Belgium/GHB-03021 isolate alone	10 min (RT)	5.67147	0.010691	5.21572
S1 Belgium/GHB-03021 isolate	32	54	FTRGVYYPDKVFRSSVLHSTQDL	2715.39	S1 Belgium/GHB-03021 isolate alone	100 min (RT)	7.5407	0.036171	5.19905
S1 Belgium/GHB-03021 isolate	32	54	FTRGVYYPDKVFRSSVLHSTQDL	2715.39	S1 Belgium/GHB-03021 isolate alone	100 min (28 C)	8.57614	0.013006	5.1922
S1 Belgium/GHB-03021 isolate	32	54	FTRGVYYPDKVFRSSVLHSTQDL	2715.39	S1 Belgium/GHB-03021 isolate alone	360 min (28 C)	12.2063	0.077829	5.30202
S1 Belgium/GHB-03021 isolate	35	44	GVYYPDKVFR	1243.65	S1 Belgium/GHB-03021 isolate + TMEM106B	10 s (ice)	0.471847	0.05217	5.53916
S1 Belgium/GHB-03021 isolate	35	44	GVYYPDKVFR	1243.65	S1 Belgium/GHB-03021 isolate + TMEM106B	10 s (RT)	0.644198	0.044987	5.55258
S1 Belgium/GHB-03021 isolate	35	44	GVYYPDKVFR	1243.65	S1 Belgium/GHB-03021 isolate + TMEM106B	1 min (RT)	1.00446	0.037001	5.56501
S1 Belgium/GHB-03021 isolate	35	44	GVYYPDKVFR	1243.65	S1 Belgium/GHB-03021 isolate + TMEM106B	10 min (RT)	1.24738	0.000245	5.5697
S1 Belgium/GHB-03021 isolate	35	44	GVYYPDKVFR	1243.65	S1 Belgium/GHB-03021 isolate + TMEM106B	100 min (RT)	1.66289	0.065439	5.56059
S1 Belgium/GHB-03021 isolate	35	44	GVYYPDKVFR	1243.65	S1 Belgium/GHB-03021 isolate + TMEM106B	100 min (28 C)	1.91765	0.022972	5.56492
S1 Belgium/GHB-03021 isolate	35	44	GVYYPDKVFR	1243.65	S1 Belgium/GHB-03021 isolate + TMEM106B	360 min (28 C)	2.62245	0.016535	6.04057
S1 Belgium/GHB-03021 isolate	35	44	GVYYPDKVFR	1243.65	S1 Belgium/GHB-03021 isolate alone	10 s (ice)	0.397791	0.037797	5.55607
S1 Belgium/GHB-03021 isolate	35	44	GVYYPDKVFR	1243.65	S1 Belgium/GHB-03021 isolate alone	10 s (RT)	0.549415	0.040182	5.55736
S1 Belgium/GHB-03021 isolate	35	44	GVYYPDKVFR	1243.65	S1 Belgium/GHB-03021 isolate alone	1 min (RT)	0.895628	0.064583	5.56977
S1 Belgium/GHB-03021 isolate	35	44	GVYYPDKVFR	1243.65	S1 Belgium/GHB-03021 isolate alone	10 min (RT)	1.24959	0.02792	5.55947
S1 Belgium/GHB-03021 isolate	35	44	GVYYPDKVFR	1243.65	S1 Belgium/GHB-03021 isolate alone	100 min (RT)	1.64476	0.066533	5.5516
S1 Belgium/GHB-03021 isolate	35	44	GVYYPDKVFR	1243.65	S1 Belgium/GHB-03021 isolate alone	100 min (28 C)	1.85382	0.007223	5.55864
S1 Belgium/GHB-03021 isolate	35	44	GVYYPDKVFR	1243.65	S1 Belgium/GHB-03021 isolate alone	360 min (28 C)	2.58577	0.034723	6.0505
S1 Belgium/GHB-03021 isolate	36	48	VYYPDKVFRSSVL	1572.84	S1 Belgium/GHB-03021 isolate + TMEM106B	10 s (ice)	1.02902	0.041619	5.42306
S1 Belgium/GHB-03021 isolate	36	48	VYYPDKVFRSSVL	1572.84	S1 Belgium/GHB-03021 isolate + TMEM106B	10 s (RT)	1.79753	0.041839	5.41843
S1 Belgium/GHB-03021 isolate	36	48	VYYPDKVFRSSVL	1572.84	S1 Belgium/GHB-03021 isolate + TMEM106B	1 min (RT)	2.82573	0.044943	5.42003
S1 Belgium/GHB-03021 isolate	36	48	VYYPDKVFRSSVL	1572.84	S1 Belgium/GHB-03021 isolate + TMEM106B	10 min (RT)	4.55844	0.006793	5.43281
S1 Belgium/GHB-03021 isolate	36	48	VYYPDKVFRSSVL	1572.84	S1 Belgium/GHB-03021 isolate + TMEM106B	100 min (RT)	5.13323	0.075497	5.41803
S1 Belgium/GHB-03021 isolate	36	48	VYYPDKVFRSSVL	1572.84	S1 Belgium/GHB-03021 isolate + TMEM106B	100 min (28 C)	5.48441	0.036022	5.42097
S1 Belgium/GHB-03021 isolate	36	48	VYYPDKVFRSSVL	1572.84	S1 Belgium/GHB-03021 isolate + TMEM106B	360 min (28 C)	6.01571	0.025721	5.89885
S1 Belgium/GHB-03021 isolate	36	48	VYYPDKVFRSSVL	1572.84	S1 Belgium/GHB-03021 isolate alone	10 s (ice)	0.947783	0.035768	5.42435
S1 Belgium/GHB-03021 isolate	36	48	VYYPDKVFRSSVL	1572.84	S1 Belgium/GHB-03021 isolate alone	10 s (RT)	1.64366	0.03952	5.42709
S1 Belgium/GHB-03021 isolate	36	48	VYYPDKVFRSSVL	1572.84	S1 Belgium/GHB-03021 isolate alone	1 min (RT)	2.56557	0.056733	5.42264
S1 Belgium/GHB-03021 isolate	36	48	VYYPDKVFRSSVL	1572.84	S1 Belgium/GHB-03021 isolate alone	10 min (RT)	4.45351	0.044945	5.42281
S1 Belgium/GHB-03021 isolate	36	48	VYYPDKVFRSSVL	1572.84	S1 Belgium/GHB-03021 isolate alone	100 min (RT)	5.09217	0.039757	5.41898
S1 Belgium/GHB-03021 isolate	36	48	VYYPDKVFRSSVL	1572.84	S1 Belgium/GHB-03021 isolate alone	100 min (28 C)	5.4872	0.028763	5.41332
S1 Belgium/GHB-03021 isolate	36	48	VYYPDKVFRSSVL	1572.84	S1 Belgium/GHB-03021 isolate alone	360 min (28 C)	6.00348	0.051877	5.90854
S1 Belgium/GHB-03021 isolate	39	48	PDKVFRSSVL	1147.65	S1 Belgium/GHB-03021 isolate + TMEM106B	10 s (ice)	1.03227	0.004098	5.28678
S1 Belgium/GHB-03021 isolate	39	48	PDKVFRSSVL	1147.65	S1 Belgium/GHB-03021 isolate + TMEM106B	10 s (RT)	1.63675	0.036258	5.28366
S1 Belgium/GHB-03021 isolate	39	48	PDKVFRSSVL	1147.65	S1 Belgium/GHB-03021 isolate + TMEM106B	1 min (RT)	2.43764	0.03301	5.28981
S1 Belgium/GHB-03021 isolate	39	48	PDKVFRSSVL	1147.65	S1 Belgium/GHB-03021 isolate + TMEM106B	10 min (RT)	3.84055	0.186846	5.2964
S1 Belgium/GHB-03021 isolate	39	48	PDKVFRSSVL	1147.65	S1 Belgium/GHB-03021 isolate + TMEM106B	100 min (RT)	4.52346	0.055894	5.2824
S1 Belgium/GHB-03021 isolate	39	48	PDKVFRSSVL	1147.65	S1 Belgium/GHB-03021 isolate + TMEM106B	100 min (28 C)	4.86862	0.173132	5.28843
S1 Belgium/GHB-03021 isolate	39	48	PDKVFRSSVL	1147.65	S1 Belgium/GHB-03021 isolate + TMEM106B	360 min (28 C)	4.99143	0.068763	5.7551
S1 Belgium/GHB-03021 isolate	39	48	PDKVFRSSVL	1147.65	S1 Belgium/GHB-03021 isolate alone	10 s (ice)	0.962065	0.022679	5.29188
S1 Belgium/GHB-03021 isolate	39	48	PDKVFRSSVL	1147.65	S1 Belgium/GHB-03021 isolate alone	10 s (RT)	1.56746	0.131546	5.2945
S1 Belgium/GHB-03021 isolate	39	48	PDKVFRSSVL	1147.65	S1 Belgium/GHB-03021 isolate alone	1 min (RT)	2.23815	0.06789	5.29569
S1 Belgium/GHB-03021 isolate	39	48	PDKVFRSSVL	1147.65	S1 Belgium/GHB-03021 isolate alone	10 min (RT)	3.71852	0.05387	5.29796
S1 Belgium/GHB-03021 isolate	39	48	PDKVFRSSVL	1147.65	S1 Belgium/GHB-03021 isolate alone	100 min (RT)	4.52649	0.068659	5.28392
S1 Belgium/GHB-03021 isolate	39	48	PDKVFRSSVL	1147.65	S1 Belgium/GHB-03021 isolate alone	100 min (28 C)	4.85729	0.137162	5.28597
S1 Belgium/GHB-03021 isolate	39	48	PDKVFRSSVL	1147.65	S1 Belgium/GHB-03021 isolate alone	360 min (28 C)	5.05889	0.03713	5.76232
S1 Belgium/GHB-03021 isolate	43	53	FRSSVLHSTQD	1276.63	S1 Belgium/GHB-03021 isolate + TMEM106B	10 s (ice)	0.718793	0	3.87217
S1 Belgium/GHB-03021 isolate	43	53	FRSSVLHSTQD	1276.63	S1 Belgium/GHB-03021 isolate + TMEM106B	10 s (RT)	1.12054	0.054895	3.8659
S1 Belgium/GHB-03021 isolate	43	53	FRSSVLHSTQD	1276.63	S1 Belgium/GHB-03021 isolate + TMEM106B	1 min (RT)	1.72556	0.069984	3.8665
S1 Belgium/GHB-03021 isolate	43	53	FRSSVLHSTQD	1276.63	S1 Belgium/GHB-03021 isolate + TMEM106B	10 min (RT)	2.28021	0.081744	3.87138
S1 Belgium/GHB-03021 isolate	43	53	FRSSVLHSTQD	1276.63	S1 Belgium/GHB-03021 isolate + TMEM106B	100 min (RT)	3.18912	0.091334	3.87125
S1 Belgium/GHB-03021 isolate	43	53	FRSSVLHSTQD	1276.63	S1 Belgium/GHB-03021 isolate + TMEM106B	100 min (28 C)	3.55693	0.099391	3.87102
S1 Belgium/GHB-03021 isolate	43	53	FRSSVLHSTQD	1276.63	S1 Belgium/GHB-03021 isolate + TMEM106B	360 min (28 C)	4.232	0.00994	3.78852
S1 Belgium/GHB-03021 isolate	43	53	FRSSVLHSTQD	1276.63	S1 Belgium/GHB-03021 isolate alone	10 s (ice)	0.666209	0.012809	3.87071
S1 Belgium/GHB-03021 isolate	43	53	FRSSVLHSTQD	1276.63	S1 Belgium/GHB-03021 isolate alone	10 s (RT)	1.10841	0.012353	3.87406
S1 Belgium/GHB-03021 isolate	43	53	FRSSVLHSTQD	1276.63	S1 Belgium/GHB-03021 isolate alone	1 min (RT)	1.5684	0.043416	3.87302
S1 Belgium/GHB-03021 isolate	43	53	FRSSVLHSTQD	1276.63	S1 Belgium/GHB-03021 isolate alone	10 min (RT)	2.27352	0.004947	3.86252
S1 Belgium/GHB-03021 isolate	43	53	FRSSVLHSTQD	1276.63	S1 Belgium/GHB-03021 isolate alone	100 min (RT)	3.14733	0.027675	3.85995
S1 Belgium/GHB-03021 isolate	43	53	FRSSVLHSTQD	1276.63	S1 Belgium/GHB-03021 isolate alone	100 min (28 C)	3.62928	0.03514	3.8603
S1 Belgium/GHB-03021 isolate	43	53	FRSSVLHSTQD	1276.63	S1 Belgium/GHB-03021 isolate alone	360 min (28 C)	4.24592	0.017061	3.77822
S1 Belgium/GHB-03021 isolate	43	54	FRSSVLHSTQDL	1389.71	S1 Belgium/GHB-03021 isolate + TMEM106B	10 s (ice)	0.904664	0.012776	4.72977
S1 Belgium/GHB-03021 isolate	43	54	FRSSVLHSTQDL	1389.71	S1 Belgium/GHB-03021 isolate + TMEM106B	10 s (RT)	1.2669	0.003021	4.73316
S1 Belgium/GHB-03021 isolate	43	54	FRSSVLHSTQDL	1389.71	S1 Belgium/GHB-03021 isolate + TMEM106B	1 min (RT)	1.81137	0.020205	4.74095
S1 Belgium/GHB-03021 isolate	43	54	FRSSVLHSTQDL	1389.71	S1 Belgium/GHB-03021 isolate + TMEM106B	10 min (RT)	2.4324	0.101429	4.74253
S1 Belgium/GHB-03021 isolate	43	54	FRSSVLHSTQDL	1389.71	S1 Belgium/GHB-03021 isolate + TMEM106B	100 min (RT)	3.32478	0.091487	4.73298
S1 Belgium/GHB-03021 isolate	43	54	FRSSVLHSTQDL	1389.71	S1 Belgium/GHB-03021 isolate + TMEM106B	100 min (28 C)	3.93943	0.086144	4.73154
S1 Belgium/GHB-03021 isolate	43	54	FRSSVLHSTQDL	1389.71	S1 Belgium/GHB-03021 isolate + TMEM106B	360 min (28 C)	4.82822	0.028707	4.78231
S1 Belgium/GHB-03021 isolate	43	54	FRSSVLHSTQDL	1389.71	S1 Belgium/GHB-03021 isolate alone	10 s (ice)	0.870436	0.045016	4.73813
S1 Belgium/GHB-03021 isolate	43	54	FRSSVLHSTQDL	1389.71	S1 Belgium/GHB-03021 isolate alone	10 s (RT)	1.25422	0.042002	4.73169
S1 Belgium/GHB-03021 isolate	43	54	FRSSVLHSTQDL	1389.71	S1 Belgium/GHB-03021 isolate alone	1 min (RT)	1.72075	0.021975	4.74333
S1 Belgium/GHB-03021 isolate	43	54	FRSSVLHSTQDL	1389.71	S1 Belgium/GHB-03021 isolate alone	10 min (RT)	2.48128	0.024925	4.74295
S1 Belgium/GHB-03021 isolate	43	54	FRSSVLHSTQDL	1389.71	S1 Belgium/GHB-03021 isolate alone	100 min (RT)	3.26673	0.103734	4.73734
S1 Belgium/GHB-03021 isolate	43	54	FRSSVLHSTQDL	1389.71	S1 Belgium/GHB-03021 isolate alone	100 min (28 C)	3.83391	0.028979	4.72727
S1 Belgium/GHB-03021 isolate	43	54	FRSSVLHSTQDL	1389.71	S1 Belgium/GHB-03021 isolate alone	360 min (28 C)	4.91127	0.047498	4.79197
S1 Belgium/GHB-03021 isolate	43	56	FRSSVLHSTQDLFL	1649.86	S1 Belgium/GHB-03021 isolate + TMEM106B	10 s (ice)	0.947207	0.001467	5.79307
S1 Belgium/GHB-03021 isolate	43	56	FRSSVLHSTQDLFL	1649.86	S1 Belgium/GHB-03021 isolate + TMEM106B	10 s (RT)	1.42174	0.054688	5.79849
S1 Belgium/GHB-03021 isolate	43	56	FRSSVLHSTQDLFL	1649.86	S1 Belgium/GHB-03021 isolate + TMEM106B	1 min (RT)	1.74614	0.006521	5.80648
S1 Belgium/GHB-03021 isolate	43	56	FRSSVLHSTQDLFL	1649.86	S1 Belgium/GHB-03021 isolate + TMEM106B	10 min (RT)	2.53286	0.005729	5.80359
S1 Belgium/GHB-03021 isolate	43	56	FRSSVLHSTQDLFL	1649.86	S1 Belgium/GHB-03021 isolate + TMEM106B	100 min (RT)	3.26994	0.051166	5.79306
S1 Belgium/GHB-03021 isolate	43	56	FRSSVLHSTQDLFL	1649.86	S1 Belgium/GHB-03021 isolate + TMEM106B	100 min (28 C)	3.82857	0.038232	5.7961
S1 Belgium/GHB-03021 isolate	43	56	FRSSVLHSTQDLFL	1649.86	S1 Belgium/GHB-03021 isolate + TMEM106B	360 min (28 C)	5.67487	0.063003	6.01768
S1 Belgium/GHB-03021 isolate	43	56	FRSSVLHSTQDLFL	1649.86	S1 Belgium/GHB-03021 isolate alone	10 s (ice)	0.897437	0.042512	5.80309
S1 Belgium/GHB-03021 isolate	43	56	FRSSVLHSTQDLFL	1649.86	S1 Belgium/GHB-03021 isolate alone	10 s (RT)	1.43606	0.092323	5.79861
S1 Belgium/GHB-03021 isolate	43	56	FRSSVLHSTQDLFL	1649.86	S1 Belgium/GHB-03021 isolate alone	1 min (RT)	1.69501	0.036633	5.80602
S1 Belgium/GHB-03021 isolate	43	56	FRSSVLHSTQDLFL	1649.86	S1 Belgium/GHB-03021 isolate alone	10 min (RT)	2.2923	0.020626	5.79723
S1 Belgium/GHB-03021 isolate	43	56	FRSSVLHSTQDLFL	1649.86	S1 Belgium/GHB-03021 isolate alone	100 min (RT)	3.27087	0.035669	5.79418
S1 Belgium/GHB-03021 isolate	43	56	FRSSVLHSTQDLFL	1649.86	S1 Belgium/GHB-03021 isolate alone	100 min (28 C)	3.87474	0.062412	5.79387
S1 Belgium/GHB-03021 isolate	43	56	FRSSVLHSTQDLFL	1649.86	S1 Belgium/GHB-03021 isolate alone	360 min (28 C)	5.62969	0.056415	6.02665
S1 Belgium/GHB-03021 isolate	44	56	RSSVLHSTQDLFL	1502.8	S1 Belgium/GHB-03021 isolate + TMEM106B	10 s (ice)	1.03728	0.000849	5.65385
S1 Belgium/GHB-03021 isolate	44	56	RSSVLHSTQDLFL	1502.8	S1 Belgium/GHB-03021 isolate + TMEM106B	10 s (RT)	1.39742	0.033102	5.66465
S1 Belgium/GHB-03021 isolate	44	56	RSSVLHSTQDLFL	1502.8	S1 Belgium/GHB-03021 isolate + TMEM106B	1 min (RT)	1.83956	0.004327	5.66739
S1 Belgium/GHB-03021 isolate	44	56	RSSVLHSTQDLFL	1502.8	S1 Belgium/GHB-03021 isolate + TMEM106B	10 min (RT)	2.26449	0.049884	5.66924
S1 Belgium/GHB-03021 isolate	44	56	RSSVLHSTQDLFL	1502.8	S1 Belgium/GHB-03021 isolate + TMEM106B	100 min (RT)	3.22855	0.067938	5.662
S1 Belgium/GHB-03021 isolate	44	56	RSSVLHSTQDLFL	1502.8	S1 Belgium/GHB-03021 isolate + TMEM106B	100 min (28 C)	3.84503	0.063572	5.65661
S1 Belgium/GHB-03021 isolate	44	56	RSSVLHSTQDLFL	1502.8	S1 Belgium/GHB-03021 isolate + TMEM106B	360 min (28 C)	5.06281	0.057596	6.22571
S1 Belgium/GHB-03021 isolate	44	56	RSSVLHSTQDLFL	1502.8	S1 Belgium/GHB-03021 isolate alone	10 s (ice)	0.992987	0.027149	5.66005
S1 Belgium/GHB-03021 isolate	44	56	RSSVLHSTQDLFL	1502.8	S1 Belgium/GHB-03021 isolate alone	10 s (RT)	1.36661	0.031957	5.66072
S1 Belgium/GHB-03021 isolate	44	56	RSSVLHSTQDLFL	1502.8	S1 Belgium/GHB-03021 isolate alone	1 min (RT)	1.76457	0.045045	5.66717
S1 Belgium/GHB-03021 isolate	44	56	RSSVLHSTQDLFL	1502.8	S1 Belgium/GHB-03021 isolate alone	10 min (RT)	2.27094	0.037721	5.66424
S1 Belgium/GHB-03021 isolate	44	56	RSSVLHSTQDLFL	1502.8	S1 Belgium/GHB-03021 isolate alone	100 min (RT)	3.16693	0.043472	5.65952
S1 Belgium/GHB-03021 isolate	44	56	RSSVLHSTQDLFL	1502.8	S1 Belgium/GHB-03021 isolate alone	100 min (28 C)	3.75142	0.046495	5.65666
S1 Belgium/GHB-03021 isolate	44	56	RSSVLHSTQDLFL	1502.8	S1 Belgium/GHB-03021 isolate alone	360 min (28 C)	5.05212	0.024643	6.2369
S1 Belgium/GHB-03021 isolate	47	56	VLHSTQDLFL	1172.63	S1 Belgium/GHB-03021 isolate + TMEM106B	10 s (ice)	0.612989	0.020274	5.95824
S1 Belgium/GHB-03021 isolate	47	56	VLHSTQDLFL	1172.63	S1 Belgium/GHB-03021 isolate + TMEM106B	10 s (RT)	0.767979	0.029506	5.9645
S1 Belgium/GHB-03021 isolate	47	56	VLHSTQDLFL	1172.63	S1 Belgium/GHB-03021 isolate + TMEM106B	1 min (RT)	0.73065	0.01875	5.97101
S1 Belgium/GHB-03021 isolate	47	56	VLHSTQDLFL	1172.63	S1 Belgium/GHB-03021 isolate + TMEM106B	10 min (RT)	0.911354	0.021622	5.97782
S1 Belgium/GHB-03021 isolate	47	56	VLHSTQDLFL	1172.63	S1 Belgium/GHB-03021 isolate + TMEM106B	100 min (RT)	1.37594	0.080051	5.96504
S1 Belgium/GHB-03021 isolate	47	56	VLHSTQDLFL	1172.63	S1 Belgium/GHB-03021 isolate + TMEM106B	100 min (28 C)	1.79691	0.004532	5.96743
S1 Belgium/GHB-03021 isolate	47	56	VLHSTQDLFL	1172.63	S1 Belgium/GHB-03021 isolate + TMEM106B	360 min (28 C)	2.55252	0.021179	6.62029
S1 Belgium/GHB-03021 isolate	47	56	VLHSTQDLFL	1172.63	S1 Belgium/GHB-03021 isolate alone	10 s (ice)	0.495212	0.004098	5.96575
S1 Belgium/GHB-03021 isolate	47	56	VLHSTQDLFL	1172.63	S1 Belgium/GHB-03021 isolate alone	10 s (RT)	0.745823	0.047478	5.96674
S1 Belgium/GHB-03021 isolate	47	56	VLHSTQDLFL	1172.63	S1 Belgium/GHB-03021 isolate alone	1 min (RT)	0.747171	0.013333	5.96692
S1 Belgium/GHB-03021 isolate	47	56	VLHSTQDLFL	1172.63	S1 Belgium/GHB-03021 isolate alone	10 min (RT)	0.855866	0.036141	5.97339
S1 Belgium/GHB-03021 isolate	47	56	VLHSTQDLFL	1172.63	S1 Belgium/GHB-03021 isolate alone	100 min (RT)	1.28458	0.018045	5.97179
S1 Belgium/GHB-03021 isolate	47	56	VLHSTQDLFL	1172.63	S1 Belgium/GHB-03021 isolate alone	100 min (28 C)	1.68937	0.013002	5.96513
S1 Belgium/GHB-03021 isolate	47	56	VLHSTQDLFL	1172.63	S1 Belgium/GHB-03021 isolate alone	360 min (28 C)	2.61436	0.017398	6.63165
S1 Belgium/GHB-03021 isolate	49	55	HSTQDLF	847.394	S1 Belgium/GHB-03021 isolate + TMEM106B	10 s (ice)	0.455044	0.033998	5.39772
S1 Belgium/GHB-03021 isolate	49	55	HSTQDLF	847.394	S1 Belgium/GHB-03021 isolate + TMEM106B	10 s (RT)	0.652626	0.02298	5.39871
S1 Belgium/GHB-03021 isolate	49	55	HSTQDLF	847.394	S1 Belgium/GHB-03021 isolate + TMEM106B	1 min (RT)	0.65921	0.00911	5.40641
S1 Belgium/GHB-03021 isolate	49	55	HSTQDLF	847.394	S1 Belgium/GHB-03021 isolate + TMEM106B	10 min (RT)	0.693785	0.00683	5.40956
S1 Belgium/GHB-03021 isolate	49	55	HSTQDLF	847.394	S1 Belgium/GHB-03021 isolate + TMEM106B	100 min (RT)	1.09985	0.018753	5.40328
S1 Belgium/GHB-03021 isolate	49	55	HSTQDLF	847.394	S1 Belgium/GHB-03021 isolate + TMEM106B	100 min (28 C)	1.36403	0.003381	5.40675
S1 Belgium/GHB-03021 isolate	49	55	HSTQDLF	847.394	S1 Belgium/GHB-03021 isolate + TMEM106B	360 min (28 C)	2.05734	0.03217	5.67883
S1 Belgium/GHB-03021 isolate	49	55	HSTQDLF	847.394	S1 Belgium/GHB-03021 isolate alone	10 s (ice)	0.387511	0.012188	5.4045
S1 Belgium/GHB-03021 isolate	49	55	HSTQDLF	847.394	S1 Belgium/GHB-03021 isolate alone	10 s (RT)	0.653073	0.012709	5.40362
S1 Belgium/GHB-03021 isolate	49	55	HSTQDLF	847.394	S1 Belgium/GHB-03021 isolate alone	1 min (RT)	0.663291	0.031606	5.40558
S1 Belgium/GHB-03021 isolate	49	55	HSTQDLF	847.394	S1 Belgium/GHB-03021 isolate alone	10 min (RT)	0.705034	0.006754	5.40753
S1 Belgium/GHB-03021 isolate	49	55	HSTQDLF	847.394	S1 Belgium/GHB-03021 isolate alone	100 min (RT)	1.05633	0.020403	5.40166
S1 Belgium/GHB-03021 isolate	49	55	HSTQDLF	847.394	S1 Belgium/GHB-03021 isolate alone	100 min (28 C)	1.33361	0.017384	5.40132
S1 Belgium/GHB-03021 isolate	49	55	HSTQDLF	847.394	S1 Belgium/GHB-03021 isolate alone	360 min (28 C)	2.10554	0.007562	5.68736
S1 Belgium/GHB-03021 isolate	49	56	HSTQDLFL	960.479	S1 Belgium/GHB-03021 isolate + TMEM106B	10 s (ice)	0.520681	0.006858	5.82278
S1 Belgium/GHB-03021 isolate	49	56	HSTQDLFL	960.479	S1 Belgium/GHB-03021 isolate + TMEM106B	10 s (RT)	0.72727	0.017139	5.82236
S1 Belgium/GHB-03021 isolate	49	56	HSTQDLFL	960.479	S1 Belgium/GHB-03021 isolate + TMEM106B	1 min (RT)	0.740958	0.020546	5.82848
S1 Belgium/GHB-03021 isolate	49	56	HSTQDLFL	960.479	S1 Belgium/GHB-03021 isolate + TMEM106B	10 min (RT)	0.764666	0.005309	5.83266
S1 Belgium/GHB-03021 isolate	49	56	HSTQDLFL	960.479	S1 Belgium/GHB-03021 isolate + TMEM106B	100 min (RT)	1.18759	0.014575	5.82594
S1 Belgium/GHB-03021 isolate	49	56	HSTQDLFL	960.479	S1 Belgium/GHB-03021 isolate + TMEM106B	100 min (28 C)	1.47339	0.029304	5.8275
S1 Belgium/GHB-03021 isolate	49	56	HSTQDLFL	960.479	S1 Belgium/GHB-03021 isolate + TMEM106B	360 min (28 C)	2.29458	0.027739	6.39255
S1 Belgium/GHB-03021 isolate	49	56	HSTQDLFL	960.479	S1 Belgium/GHB-03021 isolate alone	10 s (ice)	0.438562	0.013956	5.82807
S1 Belgium/GHB-03021 isolate	49	56	HSTQDLFL	960.479	S1 Belgium/GHB-03021 isolate alone	10 s (RT)	0.76241	0.019548	5.82833
S1 Belgium/GHB-03021 isolate	49	56	HSTQDLFL	960.479	S1 Belgium/GHB-03021 isolate alone	1 min (RT)	0.722838	0.00169	5.83378
S1 Belgium/GHB-03021 isolate	49	56	HSTQDLFL	960.479	S1 Belgium/GHB-03021 isolate alone	10 min (RT)	0.746911	0.021277	5.83598
S1 Belgium/GHB-03021 isolate	49	56	HSTQDLFL	960.479	S1 Belgium/GHB-03021 isolate alone	100 min (RT)	1.16752	0.01151	5.82655
S1 Belgium/GHB-03021 isolate	49	56	HSTQDLFL	960.479	S1 Belgium/GHB-03021 isolate alone	100 min (28 C)	1.43301	0.018343	5.8207
S1 Belgium/GHB-03021 isolate	49	56	HSTQDLFL	960.479	S1 Belgium/GHB-03021 isolate alone	360 min (28 C)	2.32069	0.012518	6.40395
S1 Belgium/GHB-03021 isolate	49	58	HSTQDLFLPF	1204.6	S1 Belgium/GHB-03021 isolate + TMEM106B	10 s (ice)	0.347164	0.026073	6.47559
S1 Belgium/GHB-03021 isolate	49	58	HSTQDLFLPF	1204.6	S1 Belgium/GHB-03021 isolate + TMEM106B	10 s (RT)	0.527137	0.040435	6.47301
S1 Belgium/GHB-03021 isolate	49	58	HSTQDLFLPF	1204.6	S1 Belgium/GHB-03021 isolate + TMEM106B	1 min (RT)	0.432424	0.008566	6.48936
S1 Belgium/GHB-03021 isolate	49	58	HSTQDLFLPF	1204.6	S1 Belgium/GHB-03021 isolate + TMEM106B	10 min (RT)	0.502239	0.014099	6.48459
S1 Belgium/GHB-03021 isolate	49	58	HSTQDLFLPF	1204.6	S1 Belgium/GHB-03021 isolate + TMEM106B	100 min (RT)	0.918068	0.028117	6.47423
S1 Belgium/GHB-03021 isolate	49	58	HSTQDLFLPF	1204.6	S1 Belgium/GHB-03021 isolate + TMEM106B	100 min (28 C)	1.09428	0.0086	6.48128
S1 Belgium/GHB-03021 isolate	49	58	HSTQDLFLPF	1204.6	S1 Belgium/GHB-03021 isolate + TMEM106B	360 min (28 C)	2.04944	0.062589	7.50974
S1 Belgium/GHB-03021 isolate	49	58	HSTQDLFLPF	1204.6	S1 Belgium/GHB-03021 isolate alone	10 s (ice)	0.359189	0.012886	6.47775
S1 Belgium/GHB-03021 isolate	49	58	HSTQDLFLPF	1204.6	S1 Belgium/GHB-03021 isolate alone	10 s (RT)	0.497992	0.031656	6.48
S1 Belgium/GHB-03021 isolate	49	58	HSTQDLFLPF	1204.6	S1 Belgium/GHB-03021 isolate alone	1 min (RT)	0.525797	0.016482	6.47939
S1 Belgium/GHB-03021 isolate	49	58	HSTQDLFLPF	1204.6	S1 Belgium/GHB-03021 isolate alone	10 min (RT)	0.508532	0.003874	6.48323
S1 Belgium/GHB-03021 isolate	49	58	HSTQDLFLPF	1204.6	S1 Belgium/GHB-03021 isolate alone	100 min (RT)	0.901469	0.146111	6.48307
S1 Belgium/GHB-03021 isolate	49	58	HSTQDLFLPF	1204.6	S1 Belgium/GHB-03021 isolate alone	100 min (28 C)	1.10851	0.013903	6.47534
S1 Belgium/GHB-03021 isolate	49	58	HSTQDLFLPF	1204.6	S1 Belgium/GHB-03021 isolate alone	360 min (28 C)	2.18931	0.077583	7.51761
S1 Belgium/GHB-03021 isolate	65	91	FHA(del)KRFDNPVLPFNDGVY	2136.07	S1 Belgium/GHB-03021 isolate + TMEM106B	10 s (ice)	0.735734	0.016197	5.54504
S1 Belgium/GHB-03021 isolate	65	91	FHA(del)KRFDNPVLPFNDGVY	2136.07	S1 Belgium/GHB-03021 isolate + TMEM106B	10 s (RT)	1.43782	0.107232	5.54767
S1 Belgium/GHB-03021 isolate	65	91	FHA(del)KRFDNPVLPFNDGVY	2136.07	S1 Belgium/GHB-03021 isolate + TMEM106B	1 min (RT)	2.30122	0.021745	5.55425
S1 Belgium/GHB-03021 isolate	65	91	FHA(del)KRFDNPVLPFNDGVY	2136.07	S1 Belgium/GHB-03021 isolate + TMEM106B	10 min (RT)	3.28075	0.017371	5.56495
S1 Belgium/GHB-03021 isolate	65	91	FHA(del)KRFDNPVLPFNDGVY	2136.07	S1 Belgium/GHB-03021 isolate + TMEM106B	100 min (RT)	3.88946	0.085478	5.54938
S1 Belgium/GHB-03021 isolate	65	91	FHA(del)KRFDNPVLPFNDGVY	2136.07	S1 Belgium/GHB-03021 isolate + TMEM106B	100 min (28 C)	4.60046	0.033065	5.56091
S1 Belgium/GHB-03021 isolate	65	91	FHA(del)KRFDNPVLPFNDGVY	2136.07	S1 Belgium/GHB-03021 isolate + TMEM106B	360 min (28 C)	4.24588	0.078405	5.33451
S1 Belgium/GHB-03021 isolate	65	91	FHA(del)KRFDNPVLPFNDGVY	2136.07	S1 Belgium/GHB-03021 isolate alone	10 s (ice)	0.762131	0.026806	5.54935
S1 Belgium/GHB-03021 isolate	65	91	FHA(del)KRFDNPVLPFNDGVY	2136.07	S1 Belgium/GHB-03021 isolate alone	10 s (RT)	1.40582	0.013089	5.5578
S1 Belgium/GHB-03021 isolate	65	91	FHA(del)KRFDNPVLPFNDGVY	2136.07	S1 Belgium/GHB-03021 isolate alone	1 min (RT)	2.20026	0.102333	5.56095
S1 Belgium/GHB-03021 isolate	65	91	FHA(del)KRFDNPVLPFNDGVY	2136.07	S1 Belgium/GHB-03021 isolate alone	10 min (RT)	3.24298	0.047753	5.56126
S1 Belgium/GHB-03021 isolate	65	91	FHA(del)KRFDNPVLPFNDGVY	2136.07	S1 Belgium/GHB-03021 isolate alone	100 min (RT)	3.91465	0.100215	5.54596
S1 Belgium/GHB-03021 isolate	65	91	FHA(del)KRFDNPVLPFNDGVY	2136.07	S1 Belgium/GHB-03021 isolate alone	100 min (28 C)	4.33594	0.121583	5.55884
S1 Belgium/GHB-03021 isolate	65	91	FHA(del)KRFDNPVLPFNDGVY	2136.07	S1 Belgium/GHB-03021 isolate alone	360 min (28 C)	4.15913	0.247113	5.35502
S1 Belgium/GHB-03021 isolate	66	91	HA(del)KRFDNPVLPFNDGVY	1989	S1 Belgium/GHB-03021 isolate + TMEM106B	10 s (ice)	0.502724	0.003161	5.47851
S1 Belgium/GHB-03021 isolate	66	91	HA(del)KRFDNPVLPFNDGVY	1989	S1 Belgium/GHB-03021 isolate + TMEM106B	10 s (RT)	1.17582	0.030406	5.46645
S1 Belgium/GHB-03021 isolate	66	91	HA(del)KRFDNPVLPFNDGVY	1989	S1 Belgium/GHB-03021 isolate + TMEM106B	1 min (RT)	2.25317	0.022478	5.47935
S1 Belgium/GHB-03021 isolate	66	91	HA(del)KRFDNPVLPFNDGVY	1989	S1 Belgium/GHB-03021 isolate + TMEM106B	10 min (RT)	3.1585	0.032992	5.48861
S1 Belgium/GHB-03021 isolate	66	91	HA(del)KRFDNPVLPFNDGVY	1989	S1 Belgium/GHB-03021 isolate + TMEM106B	100 min (RT)	3.69649	0.083362	5.47706
S1 Belgium/GHB-03021 isolate	66	91	HA(del)KRFDNPVLPFNDGVY	1989	S1 Belgium/GHB-03021 isolate + TMEM106B	100 min (28 C)	4.12051	0.065473	5.48044
S1 Belgium/GHB-03021 isolate	66	91	HA(del)KRFDNPVLPFNDGVY	1989	S1 Belgium/GHB-03021 isolate + TMEM106B	360 min (28 C)	5.1104	0.039395	6.0168
S1 Belgium/GHB-03021 isolate	66	91	HA(del)KRFDNPVLPFNDGVY	1989	S1 Belgium/GHB-03021 isolate alone	10 s (ice)	0.495762	0.007928	5.47839
S1 Belgium/GHB-03021 isolate	66	91	HA(del)KRFDNPVLPFNDGVY	1989	S1 Belgium/GHB-03021 isolate alone	10 s (RT)	1.15853	0.055987	5.48198
S1 Belgium/GHB-03021 isolate	66	91	HA(del)KRFDNPVLPFNDGVY	1989	S1 Belgium/GHB-03021 isolate alone	1 min (RT)	2.10524	0.082386	5.48522
S1 Belgium/GHB-03021 isolate	66	91	HA(del)KRFDNPVLPFNDGVY	1989	S1 Belgium/GHB-03021 isolate alone	10 min (RT)	3.07648	0.036726	5.47736
S1 Belgium/GHB-03021 isolate	66	91	HA(del)KRFDNPVLPFNDGVY	1989	S1 Belgium/GHB-03021 isolate alone	100 min (RT)	3.6197	0.066838	5.47206
S1 Belgium/GHB-03021 isolate	66	91	HA(del)KRFDNPVLPFNDGVY	1989	S1 Belgium/GHB-03021 isolate alone	100 min (28 C)	4.11863	0.018937	5.47849
S1 Belgium/GHB-03021 isolate	66	91	HA(del)KRFDNPVLPFNDGVY	1989	S1 Belgium/GHB-03021 isolate alone	360 min (28 C)	5.09064	0.01911	6.02519
S1 Belgium/GHB-03021 isolate	66	92	HA(del)KRFDNPVLPFNDGVYF	2136.07	S1 Belgium/GHB-03021 isolate + TMEM106B	10 s (ice)	0.38392	0.049767	5.92704
S1 Belgium/GHB-03021 isolate	66	92	HA(del)KRFDNPVLPFNDGVYF	2136.07	S1 Belgium/GHB-03021 isolate + TMEM106B	10 s (RT)	1.03547	0.035158	5.93171
S1 Belgium/GHB-03021 isolate	66	92	HA(del)KRFDNPVLPFNDGVYF	2136.07	S1 Belgium/GHB-03021 isolate + TMEM106B	1 min (RT)	1.85793	0.028191	5.93891
S1 Belgium/GHB-03021 isolate	66	92	HA(del)KRFDNPVLPFNDGVYF	2136.07	S1 Belgium/GHB-03021 isolate + TMEM106B	10 min (RT)	2.65403	0.034132	5.93875
S1 Belgium/GHB-03021 isolate	66	92	HA(del)KRFDNPVLPFNDGVYF	2136.07	S1 Belgium/GHB-03021 isolate + TMEM106B	100 min (RT)	3.24609	0.033639	5.93311
S1 Belgium/GHB-03021 isolate	66	92	HA(del)KRFDNPVLPFNDGVYF	2136.07	S1 Belgium/GHB-03021 isolate + TMEM106B	100 min (28 C)	3.63631	0.016793	5.93437
S1 Belgium/GHB-03021 isolate	66	92	HA(del)KRFDNPVLPFNDGVYF	2136.07	S1 Belgium/GHB-03021 isolate + TMEM106B	360 min (28 C)	4.69913	0.036237	6.74282
S1 Belgium/GHB-03021 isolate	66	92	HA(del)KRFDNPVLPFNDGVYF	2136.07	S1 Belgium/GHB-03021 isolate alone	10 s (ice)	0.427024	0.033738	5.93033
S1 Belgium/GHB-03021 isolate	66	92	HA(del)KRFDNPVLPFNDGVYF	2136.07	S1 Belgium/GHB-03021 isolate alone	10 s (RT)	0.929768	0.078099	5.93377
S1 Belgium/GHB-03021 isolate	66	92	HA(del)KRFDNPVLPFNDGVYF	2136.07	S1 Belgium/GHB-03021 isolate alone	1 min (RT)	1.81837	0.075721	5.93874
S1 Belgium/GHB-03021 isolate	66	92	HA(del)KRFDNPVLPFNDGVYF	2136.07	S1 Belgium/GHB-03021 isolate alone	10 min (RT)	2.58405	0.058997	5.93185
S1 Belgium/GHB-03021 isolate	66	92	HA(del)KRFDNPVLPFNDGVYF	2136.07	S1 Belgium/GHB-03021 isolate alone	100 min (RT)	3.13642	0.030486	5.93687
S1 Belgium/GHB-03021 isolate	66	92	HA(del)KRFDNPVLPFNDGVYF	2136.07	S1 Belgium/GHB-03021 isolate alone	100 min (28 C)	3.60385	0.027448	5.93218
S1 Belgium/GHB-03021 isolate	66	92	HA(del)KRFDNPVLPFNDGVYF	2136.07	S1 Belgium/GHB-03021 isolate alone	360 min (28 C)	4.62842	0.080886	6.75367
S1 Belgium/GHB-03021 isolate	79	91	FDNPVLPFNDGVY	1496.71	S1 Belgium/GHB-03021 isolate + TMEM106B	10 s (ice)	0.242205	0.027332	6.43553
S1 Belgium/GHB-03021 isolate	79	91	FDNPVLPFNDGVY	1496.71	S1 Belgium/GHB-03021 isolate + TMEM106B	10 s (RT)	0.403359	0.007691	6.43711
S1 Belgium/GHB-03021 isolate	79	91	FDNPVLPFNDGVY	1496.71	S1 Belgium/GHB-03021 isolate + TMEM106B	1 min (RT)	0.911738	0.027254	6.43573
S1 Belgium/GHB-03021 isolate	79	91	FDNPVLPFNDGVY	1496.71	S1 Belgium/GHB-03021 isolate + TMEM106B	10 min (RT)	1.57381	0.004926	6.44936
S1 Belgium/GHB-03021 isolate	79	91	FDNPVLPFNDGVY	1496.71	S1 Belgium/GHB-03021 isolate + TMEM106B	100 min (RT)	2.02163	0.050164	6.43965
S1 Belgium/GHB-03021 isolate	79	91	FDNPVLPFNDGVY	1496.71	S1 Belgium/GHB-03021 isolate + TMEM106B	100 min (28 C)	2.29239	0.054568	6.43437
S1 Belgium/GHB-03021 isolate	79	91	FDNPVLPFNDGVY	1496.71	S1 Belgium/GHB-03021 isolate + TMEM106B	360 min (28 C)	2.95504	0.035067	7.38302
S1 Belgium/GHB-03021 isolate	79	91	FDNPVLPFNDGVY	1496.71	S1 Belgium/GHB-03021 isolate alone	10 s (ice)	0.244286	0.004394	6.43828
S1 Belgium/GHB-03021 isolate	79	91	FDNPVLPFNDGVY	1496.71	S1 Belgium/GHB-03021 isolate alone	10 s (RT)	0.383997	0.032366	6.43985
S1 Belgium/GHB-03021 isolate	79	91	FDNPVLPFNDGVY	1496.71	S1 Belgium/GHB-03021 isolate alone	1 min (RT)	0.840928	0.005005	6.4397
S1 Belgium/GHB-03021 isolate	79	91	FDNPVLPFNDGVY	1496.71	S1 Belgium/GHB-03021 isolate alone	10 min (RT)	1.4738	0.000827	6.44701
S1 Belgium/GHB-03021 isolate	79	91	FDNPVLPFNDGVY	1496.71	S1 Belgium/GHB-03021 isolate alone	100 min (RT)	1.96837	0.078005	6.43755
S1 Belgium/GHB-03021 isolate	79	91	FDNPVLPFNDGVY	1496.71	S1 Belgium/GHB-03021 isolate alone	100 min (28 C)	2.23556	0.030516	6.43574
S1 Belgium/GHB-03021 isolate	79	91	FDNPVLPFNDGVY	1496.71	S1 Belgium/GHB-03021 isolate alone	360 min (28 C)	3.02352	0.03845	7.39621
S1 Belgium/GHB-03021 isolate	81	91	NPVLPFNDGVY	1234.61	S1 Belgium/GHB-03021 isolate + TMEM106B	10 s (ice)	0.153272	0.008117	6.10969
S1 Belgium/GHB-03021 isolate	81	91	NPVLPFNDGVY	1234.61	S1 Belgium/GHB-03021 isolate + TMEM106B	10 s (RT)	0.28106	0.021219	6.11061
S1 Belgium/GHB-03021 isolate	81	91	NPVLPFNDGVY	1234.61	S1 Belgium/GHB-03021 isolate + TMEM106B	1 min (RT)	0.713929	0.022318	6.11367
S1 Belgium/GHB-03021 isolate	81	91	NPVLPFNDGVY	1234.61	S1 Belgium/GHB-03021 isolate + TMEM106B	10 min (RT)	1.45419	0.011193	6.12434
S1 Belgium/GHB-03021 isolate	81	91	NPVLPFNDGVY	1234.61	S1 Belgium/GHB-03021 isolate + TMEM106B	100 min (RT)	2.01129	0.016051	6.11259
S1 Belgium/GHB-03021 isolate	81	91	NPVLPFNDGVY	1234.61	S1 Belgium/GHB-03021 isolate + TMEM106B	100 min (28 C)	2.33988	0.023652	6.11265
S1 Belgium/GHB-03021 isolate	81	91	NPVLPFNDGVY	1234.61	S1 Belgium/GHB-03021 isolate + TMEM106B	360 min (28 C)	3.21618	0.07878	6.85641
S1 Belgium/GHB-03021 isolate	81	91	NPVLPFNDGVY	1234.61	S1 Belgium/GHB-03021 isolate alone	10 s (ice)	0.121698	0.008877	6.11576
S1 Belgium/GHB-03021 isolate	81	91	NPVLPFNDGVY	1234.61	S1 Belgium/GHB-03021 isolate alone	10 s (RT)	0.277678	0.012782	6.11741
S1 Belgium/GHB-03021 isolate	81	91	NPVLPFNDGVY	1234.61	S1 Belgium/GHB-03021 isolate alone	1 min (RT)	0.59027	0.007555	6.11836
S1 Belgium/GHB-03021 isolate	81	91	NPVLPFNDGVY	1234.61	S1 Belgium/GHB-03021 isolate alone	10 min (RT)	1.33191	0.008161	6.11603
S1 Belgium/GHB-03021 isolate	81	91	NPVLPFNDGVY	1234.61	S1 Belgium/GHB-03021 isolate alone	100 min (RT)	1.90461	0.036727	6.11486
S1 Belgium/GHB-03021 isolate	81	91	NPVLPFNDGVY	1234.61	S1 Belgium/GHB-03021 isolate alone	100 min (28 C)	2.17303	0.004665	6.10814
S1 Belgium/GHB-03021 isolate	81	91	NPVLPFNDGVY	1234.61	S1 Belgium/GHB-03021 isolate alone	360 min (28 C)	3.23099	0.04095	6.86411
S1 Belgium/GHB-03021 isolate	85	91	PFNDGVY	811.362	S1 Belgium/GHB-03021 isolate + TMEM106B	10 s (ice)	0.241472	0.026108	5.48248
S1 Belgium/GHB-03021 isolate	85	91	PFNDGVY	811.362	S1 Belgium/GHB-03021 isolate + TMEM106B	10 s (RT)	0.340965	0.013056	5.48336
S1 Belgium/GHB-03021 isolate	85	91	PFNDGVY	811.362	S1 Belgium/GHB-03021 isolate + TMEM106B	1 min (RT)	0.681387	0.024036	5.48977
S1 Belgium/GHB-03021 isolate	85	91	PFNDGVY	811.362	S1 Belgium/GHB-03021 isolate + TMEM106B	10 min (RT)	1.04808	0.005349	5.49601
S1 Belgium/GHB-03021 isolate	85	91	PFNDGVY	811.362	S1 Belgium/GHB-03021 isolate + TMEM106B	100 min (RT)	1.24116	0.040643	5.48974
S1 Belgium/GHB-03021 isolate	85	91	PFNDGVY	811.362	S1 Belgium/GHB-03021 isolate + TMEM106B	100 min (28 C)	1.44248	0.006227	5.49006
S1 Belgium/GHB-03021 isolate	85	91	PFNDGVY	811.362	S1 Belgium/GHB-03021 isolate + TMEM106B	360 min (28 C)	1.73934	0.006842	5.73897
S1 Belgium/GHB-03021 isolate	85	91	PFNDGVY	811.362	S1 Belgium/GHB-03021 isolate alone	10 s (ice)	0.255128	0.000104	5.49139
S1 Belgium/GHB-03021 isolate	85	91	PFNDGVY	811.362	S1 Belgium/GHB-03021 isolate alone	10 s (RT)	0.314333	0.008632	5.49354
S1 Belgium/GHB-03021 isolate	85	91	PFNDGVY	811.362	S1 Belgium/GHB-03021 isolate alone	1 min (RT)	0.643909	0.012997	5.4957
S1 Belgium/GHB-03021 isolate	85	91	PFNDGVY	811.362	S1 Belgium/GHB-03021 isolate alone	10 min (RT)	1.05245	0.003885	5.49366
S1 Belgium/GHB-03021 isolate	85	91	PFNDGVY	811.362	S1 Belgium/GHB-03021 isolate alone	100 min (RT)	1.21545	0.022993	5.48387
S1 Belgium/GHB-03021 isolate	85	91	PFNDGVY	811.362	S1 Belgium/GHB-03021 isolate alone	100 min (28 C)	1.38193	0.0303	5.49145
S1 Belgium/GHB-03021 isolate	85	91	PFNDGVY	811.362	S1 Belgium/GHB-03021 isolate alone	360 min (28 C)	1.76634	0.005155	5.75025
S1 Belgium/GHB-03021 isolate	91	103	YFASTEKSNIIRG	1485.77	S1 Belgium/GHB-03021 isolate + TMEM106B	10 s (ice)	1.73081	0.02627	4.59425
S1 Belgium/GHB-03021 isolate	91	103	YFASTEKSNIIRG	1485.77	S1 Belgium/GHB-03021 isolate + TMEM106B	10 s (RT)	2.44781	0.060852	4.58413
S1 Belgium/GHB-03021 isolate	91	103	YFASTEKSNIIRG	1485.77	S1 Belgium/GHB-03021 isolate + TMEM106B	1 min (RT)	3.19849	0.004016	4.58549
S1 Belgium/GHB-03021 isolate	91	103	YFASTEKSNIIRG	1485.77	S1 Belgium/GHB-03021 isolate + TMEM106B	10 min (RT)	3.55612	0.058904	4.60135
S1 Belgium/GHB-03021 isolate	91	103	YFASTEKSNIIRG	1485.77	S1 Belgium/GHB-03021 isolate + TMEM106B	100 min (RT)	4.11932	0.02494	4.59069
S1 Belgium/GHB-03021 isolate	91	103	YFASTEKSNIIRG	1485.77	S1 Belgium/GHB-03021 isolate + TMEM106B	100 min (28 C)	4.61845	0.080323	4.59147
S1 Belgium/GHB-03021 isolate	91	103	YFASTEKSNIIRG	1485.77	S1 Belgium/GHB-03021 isolate + TMEM106B	360 min (28 C)	5.47734	0.030526	4.54735
S1 Belgium/GHB-03021 isolate	91	103	YFASTEKSNIIRG	1485.77	S1 Belgium/GHB-03021 isolate alone	10 s (ice)	1.69697	0.01774	4.58595
S1 Belgium/GHB-03021 isolate	91	103	YFASTEKSNIIRG	1485.77	S1 Belgium/GHB-03021 isolate alone	10 s (RT)	2.41011	0.081462	4.59024
S1 Belgium/GHB-03021 isolate	91	103	YFASTEKSNIIRG	1485.77	S1 Belgium/GHB-03021 isolate alone	1 min (RT)	3.10066	0.018617	4.59018
S1 Belgium/GHB-03021 isolate	91	103	YFASTEKSNIIRG	1485.77	S1 Belgium/GHB-03021 isolate alone	10 min (RT)	3.561	0.085401	4.59158
S1 Belgium/GHB-03021 isolate	91	103	YFASTEKSNIIRG	1485.77	S1 Belgium/GHB-03021 isolate alone	100 min (RT)	3.96137	0.088266	4.5896
S1 Belgium/GHB-03021 isolate	91	103	YFASTEKSNIIRG	1485.77	S1 Belgium/GHB-03021 isolate alone	100 min (28 C)	4.45829	0.010518	4.58573
S1 Belgium/GHB-03021 isolate	91	103	YFASTEKSNIIRG	1485.77	S1 Belgium/GHB-03021 isolate alone	360 min (28 C)	5.48243	0.023955	4.55669
S1 Belgium/GHB-03021 isolate	91	106	YFASTEKSNIIRGWIF	1932	S1 Belgium/GHB-03021 isolate + TMEM106B	10 s (ice)	1.57142	0.018894	6.28484
S1 Belgium/GHB-03021 isolate	91	106	YFASTEKSNIIRGWIF	1932	S1 Belgium/GHB-03021 isolate + TMEM106B	10 s (RT)	2.03139	0.089834	6.2862
S1 Belgium/GHB-03021 isolate	91	106	YFASTEKSNIIRGWIF	1932	S1 Belgium/GHB-03021 isolate + TMEM106B	1 min (RT)	2.55607	0.09025	6.2914
S1 Belgium/GHB-03021 isolate	91	106	YFASTEKSNIIRGWIF	1932	S1 Belgium/GHB-03021 isolate + TMEM106B	10 min (RT)	3.05487	0.032064	6.29964
S1 Belgium/GHB-03021 isolate	91	106	YFASTEKSNIIRGWIF	1932	S1 Belgium/GHB-03021 isolate + TMEM106B	100 min (RT)	3.60025	0.032983	6.29251
S1 Belgium/GHB-03021 isolate	91	106	YFASTEKSNIIRGWIF	1932	S1 Belgium/GHB-03021 isolate + TMEM106B	100 min (28 C)	4.03836	0.168708	6.2893
S1 Belgium/GHB-03021 isolate	91	106	YFASTEKSNIIRGWIF	1932	S1 Belgium/GHB-03021 isolate + TMEM106B	360 min (28 C)	4.84413	0.029537	7.26523
S1 Belgium/GHB-03021 isolate	91	106	YFASTEKSNIIRGWIF	1932	S1 Belgium/GHB-03021 isolate alone	10 s (ice)	1.57667	0.035211	6.28938
S1 Belgium/GHB-03021 isolate	91	106	YFASTEKSNIIRGWIF	1932	S1 Belgium/GHB-03021 isolate alone	10 s (RT)	1.97693	0.111508	6.29237
S1 Belgium/GHB-03021 isolate	91	106	YFASTEKSNIIRGWIF	1932	S1 Belgium/GHB-03021 isolate alone	1 min (RT)	2.61238	0.055432	6.29995
S1 Belgium/GHB-03021 isolate	91	106	YFASTEKSNIIRGWIF	1932	S1 Belgium/GHB-03021 isolate alone	10 min (RT)	3.03128	0.007083	6.29547
S1 Belgium/GHB-03021 isolate	91	106	YFASTEKSNIIRGWIF	1932	S1 Belgium/GHB-03021 isolate alone	100 min (RT)	3.51708	0.010546	6.28693
S1 Belgium/GHB-03021 isolate	91	106	YFASTEKSNIIRGWIF	1932	S1 Belgium/GHB-03021 isolate alone	100 min (28 C)	3.83774	0.00318	6.28525
S1 Belgium/GHB-03021 isolate	91	106	YFASTEKSNIIRGWIF	1932	S1 Belgium/GHB-03021 isolate alone	360 min (28 C)	4.88022	0.032663	7.2785
S1 Belgium/GHB-03021 isolate	92	100	FASTEKSNI	996.5	S1 Belgium/GHB-03021 isolate + TMEM106B	10 s (ice)	1.72961	0.050636	4.12623
S1 Belgium/GHB-03021 isolate	92	100	FASTEKSNI	996.5	S1 Belgium/GHB-03021 isolate + TMEM106B	10 s (RT)	2.29454	0.062999	4.06224
S1 Belgium/GHB-03021 isolate	92	100	FASTEKSNI	996.5	S1 Belgium/GHB-03021 isolate + TMEM106B	1 min (RT)	3.02518	0.012778	4.09428
S1 Belgium/GHB-03021 isolate	92	100	FASTEKSNI	996.5	S1 Belgium/GHB-03021 isolate + TMEM106B	10 min (RT)	3.33519	0.07228	3.95348
S1 Belgium/GHB-03021 isolate	92	100	FASTEKSNI	996.5	S1 Belgium/GHB-03021 isolate + TMEM106B	100 min (RT)	3.29103	0.047524	4.04313
S1 Belgium/GHB-03021 isolate	92	100	FASTEKSNI	996.5	S1 Belgium/GHB-03021 isolate + TMEM106B	100 min (28 C)	3.42793	0.064457	4.07519
S1 Belgium/GHB-03021 isolate	92	100	FASTEKSNI	996.5	S1 Belgium/GHB-03021 isolate + TMEM106B	360 min (28 C)	3.86176	0.013142	3.94564
S1 Belgium/GHB-03021 isolate	92	100	FASTEKSNI	996.5	S1 Belgium/GHB-03021 isolate alone	10 s (ice)	1.81082	0.024295	4.10292
S1 Belgium/GHB-03021 isolate	92	100	FASTEKSNI	996.5	S1 Belgium/GHB-03021 isolate alone	10 s (RT)	2.32177	0.06746	4.1023
S1 Belgium/GHB-03021 isolate	92	100	FASTEKSNI	996.5	S1 Belgium/GHB-03021 isolate alone	1 min (RT)	2.93582	0.056503	4.05018
S1 Belgium/GHB-03021 isolate	92	100	FASTEKSNI	996.5	S1 Belgium/GHB-03021 isolate alone	10 min (RT)	3.35107	0	4.12109
S1 Belgium/GHB-03021 isolate	92	100	FASTEKSNI	996.5	S1 Belgium/GHB-03021 isolate alone	100 min (RT)	3.29558	0.104614	4.05499
S1 Belgium/GHB-03021 isolate	92	100	FASTEKSNI	996.5	S1 Belgium/GHB-03021 isolate alone	100 min (28 C)	3.53197	0.046506	4.05617
S1 Belgium/GHB-03021 isolate	92	100	FASTEKSNI	996.5	S1 Belgium/GHB-03021 isolate alone	360 min (28 C)	3.91754	0.017458	3.94113
S1 Belgium/GHB-03021 isolate	92	103	FASTEKSNIIRG	1322.71	S1 Belgium/GHB-03021 isolate + TMEM106B	10 s (ice)	1.78992	0.05602	4.00249
S1 Belgium/GHB-03021 isolate	92	103	FASTEKSNIIRG	1322.71	S1 Belgium/GHB-03021 isolate + TMEM106B	10 s (RT)	2.40452	0.08414	3.89953
S1 Belgium/GHB-03021 isolate	92	103	FASTEKSNIIRG	1322.71	S1 Belgium/GHB-03021 isolate + TMEM106B	1 min (RT)	2.97782	0.029186	3.92316
S1 Belgium/GHB-03021 isolate	92	103	FASTEKSNIIRG	1322.71	S1 Belgium/GHB-03021 isolate + TMEM106B	10 min (RT)	3.34359	0.06222	3.90121
S1 Belgium/GHB-03021 isolate	92	103	FASTEKSNIIRG	1322.71	S1 Belgium/GHB-03021 isolate + TMEM106B	100 min (RT)	3.9055	0.080448	3.9006
S1 Belgium/GHB-03021 isolate	92	103	FASTEKSNIIRG	1322.71	S1 Belgium/GHB-03021 isolate + TMEM106B	100 min (28 C)	4.30884	0.076329	3.90455
S1 Belgium/GHB-03021 isolate	92	103	FASTEKSNIIRG	1322.71	S1 Belgium/GHB-03021 isolate + TMEM106B	360 min (28 C)	5.22083	0.100701	3.96251
S1 Belgium/GHB-03021 isolate	92	103	FASTEKSNIIRG	1322.71	S1 Belgium/GHB-03021 isolate alone	10 s (ice)	1.77643	0.110572	3.92901
S1 Belgium/GHB-03021 isolate	92	103	FASTEKSNIIRG	1322.71	S1 Belgium/GHB-03021 isolate alone	10 s (RT)	2.31563	0.139396	3.92062
S1 Belgium/GHB-03021 isolate	92	103	FASTEKSNIIRG	1322.71	S1 Belgium/GHB-03021 isolate alone	1 min (RT)	2.89153	0.081606	3.89843
S1 Belgium/GHB-03021 isolate	92	103	FASTEKSNIIRG	1322.71	S1 Belgium/GHB-03021 isolate alone	10 min (RT)	3.36903	0.045516	3.89407
S1 Belgium/GHB-03021 isolate	92	103	FASTEKSNIIRG	1322.71	S1 Belgium/GHB-03021 isolate alone	100 min (RT)	3.82257	0.091833	3.90958
S1 Belgium/GHB-03021 isolate	92	103	FASTEKSNIIRG	1322.71	S1 Belgium/GHB-03021 isolate alone	100 min (28 C)	4.31935	0.00643	3.92402
S1 Belgium/GHB-03021 isolate	92	103	FASTEKSNIIRG	1322.71	S1 Belgium/GHB-03021 isolate alone	360 min (28 C)	5.32156	0.027547	3.95665
S1 Belgium/GHB-03021 isolate	92	106	FASTEKSNIIRGWIF	1768.94	S1 Belgium/GHB-03021 isolate + TMEM106B	10 s (ice)	1.67591	0.005479	6.18921
S1 Belgium/GHB-03021 isolate	92	106	FASTEKSNIIRGWIF	1768.94	S1 Belgium/GHB-03021 isolate + TMEM106B	10 s (RT)	2.16355	0.07046	6.18949
S1 Belgium/GHB-03021 isolate	92	106	FASTEKSNIIRGWIF	1768.94	S1 Belgium/GHB-03021 isolate + TMEM106B	1 min (RT)	2.68754	0.033233	6.19871
S1 Belgium/GHB-03021 isolate	92	106	FASTEKSNIIRGWIF	1768.94	S1 Belgium/GHB-03021 isolate + TMEM106B	10 min (RT)	3.14769	0.053083	6.20598
S1 Belgium/GHB-03021 isolate	92	106	FASTEKSNIIRGWIF	1768.94	S1 Belgium/GHB-03021 isolate + TMEM106B	100 min (RT)	3.72178	0.051574	6.19391
S1 Belgium/GHB-03021 isolate	92	106	FASTEKSNIIRGWIF	1768.94	S1 Belgium/GHB-03021 isolate + TMEM106B	100 min (28 C)	4.06679	0.112608	6.19522
S1 Belgium/GHB-03021 isolate	92	106	FASTEKSNIIRGWIF	1768.94	S1 Belgium/GHB-03021 isolate + TMEM106B	360 min (28 C)	4.8146	0.00793	7.12258
S1 Belgium/GHB-03021 isolate	92	106	FASTEKSNIIRGWIF	1768.94	S1 Belgium/GHB-03021 isolate alone	10 s (ice)	1.69666	0.015115	6.19524
S1 Belgium/GHB-03021 isolate	92	106	FASTEKSNIIRGWIF	1768.94	S1 Belgium/GHB-03021 isolate alone	10 s (RT)	2.07943	0.070409	6.19768
S1 Belgium/GHB-03021 isolate	92	106	FASTEKSNIIRGWIF	1768.94	S1 Belgium/GHB-03021 isolate alone	1 min (RT)	2.66819	0.014109	6.20022
S1 Belgium/GHB-03021 isolate	92	106	FASTEKSNIIRGWIF	1768.94	S1 Belgium/GHB-03021 isolate alone	10 min (RT)	3.1658	0.020724	6.19893
S1 Belgium/GHB-03021 isolate	92	106	FASTEKSNIIRGWIF	1768.94	S1 Belgium/GHB-03021 isolate alone	100 min (RT)	3.5772	0.105618	6.19614
S1 Belgium/GHB-03021 isolate	92	106	FASTEKSNIIRGWIF	1768.94	S1 Belgium/GHB-03021 isolate alone	100 min (28 C)	4.07377	0.028542	6.19296
S1 Belgium/GHB-03021 isolate	92	106	FASTEKSNIIRGWIF	1768.94	S1 Belgium/GHB-03021 isolate alone	360 min (28 C)	4.82186	0.078886	7.12899
S1 Belgium/GHB-03021 isolate	92	110	FASTEKSNIIRGWIFGTTL	2141.14	S1 Belgium/GHB-03021 isolate + TMEM106B	10 s (ice)	1.59178	0.00022	6.26191
S1 Belgium/GHB-03021 isolate	92	110	FASTEKSNIIRGWIFGTTL	2141.14	S1 Belgium/GHB-03021 isolate + TMEM106B	10 s (RT)	2.02249	0.043309	6.26464
S1 Belgium/GHB-03021 isolate	92	110	FASTEKSNIIRGWIFGTTL	2141.14	S1 Belgium/GHB-03021 isolate + TMEM106B	1 min (RT)	2.44952	0.031444	6.2716
S1 Belgium/GHB-03021 isolate	92	110	FASTEKSNIIRGWIFGTTL	2141.14	S1 Belgium/GHB-03021 isolate + TMEM106B	10 min (RT)	3.43509	0.080253	6.27611
S1 Belgium/GHB-03021 isolate	92	110	FASTEKSNIIRGWIFGTTL	2141.14	S1 Belgium/GHB-03021 isolate + TMEM106B	100 min (RT)	5.09376	0.084069	6.26404
S1 Belgium/GHB-03021 isolate	92	110	FASTEKSNIIRGWIFGTTL	2141.14	S1 Belgium/GHB-03021 isolate + TMEM106B	100 min (28 C)	5.84178	0.110624	6.26856
S1 Belgium/GHB-03021 isolate	92	110	FASTEKSNIIRGWIFGTTL	2141.14	S1 Belgium/GHB-03021 isolate + TMEM106B	360 min (28 C)	6.93962	0.073596	7.29138
S1 Belgium/GHB-03021 isolate	92	110	FASTEKSNIIRGWIFGTTL	2141.14	S1 Belgium/GHB-03021 isolate alone	10 s (ice)	1.60428	0.055891	6.26808
S1 Belgium/GHB-03021 isolate	92	110	FASTEKSNIIRGWIFGTTL	2141.14	S1 Belgium/GHB-03021 isolate alone	10 s (RT)	1.98943	0.108354	6.267
S1 Belgium/GHB-03021 isolate	92	110	FASTEKSNIIRGWIFGTTL	2141.14	S1 Belgium/GHB-03021 isolate alone	1 min (RT)	2.42504	0.032126	6.26799
S1 Belgium/GHB-03021 isolate	92	110	FASTEKSNIIRGWIFGTTL	2141.14	S1 Belgium/GHB-03021 isolate alone	10 min (RT)	3.43882	0.100911	6.27093
S1 Belgium/GHB-03021 isolate	92	110	FASTEKSNIIRGWIFGTTL	2141.14	S1 Belgium/GHB-03021 isolate alone	100 min (RT)	4.94441	0.038806	6.26628
S1 Belgium/GHB-03021 isolate	92	110	FASTEKSNIIRGWIFGTTL	2141.14	S1 Belgium/GHB-03021 isolate alone	100 min (28 C)	5.78046	0.048648	6.2632
S1 Belgium/GHB-03021 isolate	92	110	FASTEKSNIIRGWIFGTTL	2141.14	S1 Belgium/GHB-03021 isolate alone	360 min (28 C)	6.96035	0.05522	7.29878
S1 Belgium/GHB-03021 isolate	92	117	FASTEKSNIIRGWIFGTTLDSKTQSL	2900.52	S1 Belgium/GHB-03021 isolate + TMEM106B	10 s (ice)	1.38219	0.109475	5.89414
S1 Belgium/GHB-03021 isolate	92	117	FASTEKSNIIRGWIFGTTLDSKTQSL	2900.52	S1 Belgium/GHB-03021 isolate + TMEM106B	10 s (RT)	1.68065	0.078943	5.8945
S1 Belgium/GHB-03021 isolate	92	117	FASTEKSNIIRGWIFGTTLDSKTQSL	2900.52	S1 Belgium/GHB-03021 isolate + TMEM106B	1 min (RT)	2.66526	0.054075	5.90616
S1 Belgium/GHB-03021 isolate	92	117	FASTEKSNIIRGWIFGTTLDSKTQSL	2900.52	S1 Belgium/GHB-03021 isolate + TMEM106B	10 min (RT)	3.81168	0.1035	5.90795
S1 Belgium/GHB-03021 isolate	92	117	FASTEKSNIIRGWIFGTTLDSKTQSL	2900.52	S1 Belgium/GHB-03021 isolate + TMEM106B	100 min (RT)	5.91451	0.045371	5.90045
S1 Belgium/GHB-03021 isolate	92	117	FASTEKSNIIRGWIFGTTLDSKTQSL	2900.52	S1 Belgium/GHB-03021 isolate + TMEM106B	100 min (28 C)	6.84849	0.036333	5.89883
S1 Belgium/GHB-03021 isolate	92	117	FASTEKSNIIRGWIFGTTLDSKTQSL	2900.52	S1 Belgium/GHB-03021 isolate + TMEM106B	360 min (28 C)	7.83636	0.108161	6.74073
S1 Belgium/GHB-03021 isolate	92	117	FASTEKSNIIRGWIFGTTLDSKTQSL	2900.52	S1 Belgium/GHB-03021 isolate alone	10 s (ice)	1.42458	0.008267	5.90302
S1 Belgium/GHB-03021 isolate	92	117	FASTEKSNIIRGWIFGTTLDSKTQSL	2900.52	S1 Belgium/GHB-03021 isolate alone	10 s (RT)	1.6723	0.106583	5.90501
S1 Belgium/GHB-03021 isolate	92	117	FASTEKSNIIRGWIFGTTLDSKTQSL	2900.52	S1 Belgium/GHB-03021 isolate alone	1 min (RT)	2.54753	0.021249	5.90581
S1 Belgium/GHB-03021 isolate	92	117	FASTEKSNIIRGWIFGTTLDSKTQSL	2900.52	S1 Belgium/GHB-03021 isolate alone	10 min (RT)	3.78303	0.080566	5.90675
S1 Belgium/GHB-03021 isolate	92	117	FASTEKSNIIRGWIFGTTLDSKTQSL	2900.52	S1 Belgium/GHB-03021 isolate alone	100 min (RT)	5.76691	0.125433	5.89811
S1 Belgium/GHB-03021 isolate	92	117	FASTEKSNIIRGWIFGTTLDSKTQSL	2900.52	S1 Belgium/GHB-03021 isolate alone	100 min (28 C)	6.72203	0.047108	5.88989
S1 Belgium/GHB-03021 isolate	92	117	FASTEKSNIIRGWIFGTTLDSKTQSL	2900.52	S1 Belgium/GHB-03021 isolate alone	360 min (28 C)	8.16749	0.02987	6.74645
S1 Belgium/GHB-03021 isolate	93	103	ASTEKSNIIRG	1175.64	S1 Belgium/GHB-03021 isolate + TMEM106B	10 s (ice)	1.63946	0.067349	4.00588
S1 Belgium/GHB-03021 isolate	93	103	ASTEKSNIIRG	1175.64	S1 Belgium/GHB-03021 isolate + TMEM106B	10 s (RT)	2.28354	0.125999	3.90896
S1 Belgium/GHB-03021 isolate	93	103	ASTEKSNIIRG	1175.64	S1 Belgium/GHB-03021 isolate + TMEM106B	1 min (RT)	2.7986	0.030506	3.92111
S1 Belgium/GHB-03021 isolate	93	103	ASTEKSNIIRG	1175.64	S1 Belgium/GHB-03021 isolate + TMEM106B	10 min (RT)	3.18758	0.058058	3.90447
S1 Belgium/GHB-03021 isolate	93	103	ASTEKSNIIRG	1175.64	S1 Belgium/GHB-03021 isolate + TMEM106B	100 min (RT)	3.67363	0.061396	3.89759
S1 Belgium/GHB-03021 isolate	93	103	ASTEKSNIIRG	1175.64	S1 Belgium/GHB-03021 isolate + TMEM106B	100 min (28 C)	4.18766	0.139274	3.89977
S1 Belgium/GHB-03021 isolate	93	103	ASTEKSNIIRG	1175.64	S1 Belgium/GHB-03021 isolate + TMEM106B	360 min (28 C)	4.74292	0.069627	3.97216
S1 Belgium/GHB-03021 isolate	93	103	ASTEKSNIIRG	1175.64	S1 Belgium/GHB-03021 isolate alone	10 s (ice)	1.60014	0.009456	3.9261
S1 Belgium/GHB-03021 isolate	93	103	ASTEKSNIIRG	1175.64	S1 Belgium/GHB-03021 isolate alone	10 s (RT)	2.25696	0.086166	3.92335
S1 Belgium/GHB-03021 isolate	93	103	ASTEKSNIIRG	1175.64	S1 Belgium/GHB-03021 isolate alone	1 min (RT)	2.73574	0.059568	3.90418
S1 Belgium/GHB-03021 isolate	93	103	ASTEKSNIIRG	1175.64	S1 Belgium/GHB-03021 isolate alone	10 min (RT)	3.14088	0.047302	3.89267
S1 Belgium/GHB-03021 isolate	93	103	ASTEKSNIIRG	1175.64	S1 Belgium/GHB-03021 isolate alone	100 min (RT)	3.68544	0.061083	3.9069
S1 Belgium/GHB-03021 isolate	93	103	ASTEKSNIIRG	1175.64	S1 Belgium/GHB-03021 isolate alone	100 min (28 C)	3.98308	0.065061	3.91411
S1 Belgium/GHB-03021 isolate	93	103	ASTEKSNIIRG	1175.64	S1 Belgium/GHB-03021 isolate alone	360 min (28 C)	4.77156	0.022828	3.96351
S1 Belgium/GHB-03021 isolate	93	106	ASTEKSNIIRGWIF	1621.87	S1 Belgium/GHB-03021 isolate + TMEM106B	10 s (ice)	1.63199	0.052411	6.124
S1 Belgium/GHB-03021 isolate	93	106	ASTEKSNIIRGWIF	1621.87	S1 Belgium/GHB-03021 isolate + TMEM106B	10 s (RT)	2.0827	0.039422	6.13404
S1 Belgium/GHB-03021 isolate	93	106	ASTEKSNIIRGWIF	1621.87	S1 Belgium/GHB-03021 isolate + TMEM106B	1 min (RT)	2.61692	0.009303	6.12868
S1 Belgium/GHB-03021 isolate	93	106	ASTEKSNIIRGWIF	1621.87	S1 Belgium/GHB-03021 isolate + TMEM106B	10 min (RT)	3.056	0.042071	6.14123
S1 Belgium/GHB-03021 isolate	93	106	ASTEKSNIIRGWIF	1621.87	S1 Belgium/GHB-03021 isolate + TMEM106B	100 min (RT)	3.54935	0.048017	6.13169
S1 Belgium/GHB-03021 isolate	93	106	ASTEKSNIIRGWIF	1621.87	S1 Belgium/GHB-03021 isolate + TMEM106B	100 min (28 C)	3.96033	0.071977	6.13163
S1 Belgium/GHB-03021 isolate	93	106	ASTEKSNIIRGWIF	1621.87	S1 Belgium/GHB-03021 isolate + TMEM106B	360 min (28 C)	4.66762	0.057163	7.02797
S1 Belgium/GHB-03021 isolate	93	106	ASTEKSNIIRGWIF	1621.87	S1 Belgium/GHB-03021 isolate alone	10 s (ice)	1.65733	0.029706	6.13308
S1 Belgium/GHB-03021 isolate	93	106	ASTEKSNIIRGWIF	1621.87	S1 Belgium/GHB-03021 isolate alone	10 s (RT)	2.06538	0.098578	6.13481
S1 Belgium/GHB-03021 isolate	93	106	ASTEKSNIIRGWIF	1621.87	S1 Belgium/GHB-03021 isolate alone	1 min (RT)	2.59202	0.030176	6.13756
S1 Belgium/GHB-03021 isolate	93	106	ASTEKSNIIRGWIF	1621.87	S1 Belgium/GHB-03021 isolate alone	10 min (RT)	3.03263	0.008229	6.13486
S1 Belgium/GHB-03021 isolate	93	106	ASTEKSNIIRGWIF	1621.87	S1 Belgium/GHB-03021 isolate alone	100 min (RT)	3.50169	0.060959	6.12991
S1 Belgium/GHB-03021 isolate	93	106	ASTEKSNIIRGWIF	1621.87	S1 Belgium/GHB-03021 isolate alone	100 min (28 C)	4.02793	0.035866	6.12611
S1 Belgium/GHB-03021 isolate	93	106	ASTEKSNIIRGWIF	1621.87	S1 Belgium/GHB-03021 isolate alone	360 min (28 C)	4.54884	0.024316	7.05649
S1 Belgium/GHB-03021 isolate	93	110	ASTEKSNIIRGWIFGTTL	1994.07	S1 Belgium/GHB-03021 isolate + TMEM106B	10 s (ice)	1.36438	0.071592	6.18996
S1 Belgium/GHB-03021 isolate	93	110	ASTEKSNIIRGWIFGTTL	1994.07	S1 Belgium/GHB-03021 isolate + TMEM106B	10 s (RT)	1.83889	0.019269	6.19321
S1 Belgium/GHB-03021 isolate	93	110	ASTEKSNIIRGWIFGTTL	1994.07	S1 Belgium/GHB-03021 isolate + TMEM106B	1 min (RT)	2.26685	0.05742	6.19822
S1 Belgium/GHB-03021 isolate	93	110	ASTEKSNIIRGWIFGTTL	1994.07	S1 Belgium/GHB-03021 isolate + TMEM106B	10 min (RT)	3.24594	0.062383	6.20633
S1 Belgium/GHB-03021 isolate	93	110	ASTEKSNIIRGWIFGTTL	1994.07	S1 Belgium/GHB-03021 isolate + TMEM106B	100 min (RT)	4.95125	0.048313	6.19397
S1 Belgium/GHB-03021 isolate	93	110	ASTEKSNIIRGWIFGTTL	1994.07	S1 Belgium/GHB-03021 isolate + TMEM106B	100 min (28 C)	5.5859	0.109765	6.19866
S1 Belgium/GHB-03021 isolate	93	110	ASTEKSNIIRGWIFGTTL	1994.07	S1 Belgium/GHB-03021 isolate + TMEM106B	360 min (28 C)	6.46421	0.018686	7.1849
S1 Belgium/GHB-03021 isolate	93	110	ASTEKSNIIRGWIFGTTL	1994.07	S1 Belgium/GHB-03021 isolate alone	10 s (ice)	1.47	0.04537	6.19752
S1 Belgium/GHB-03021 isolate	93	110	ASTEKSNIIRGWIFGTTL	1994.07	S1 Belgium/GHB-03021 isolate alone	10 s (RT)	1.7886	0.098143	6.19912
S1 Belgium/GHB-03021 isolate	93	110	ASTEKSNIIRGWIFGTTL	1994.07	S1 Belgium/GHB-03021 isolate alone	1 min (RT)	2.24316	0.005948	6.19766
S1 Belgium/GHB-03021 isolate	93	110	ASTEKSNIIRGWIFGTTL	1994.07	S1 Belgium/GHB-03021 isolate alone	10 min (RT)	3.21812	0.041047	6.20155
S1 Belgium/GHB-03021 isolate	93	110	ASTEKSNIIRGWIFGTTL	1994.07	S1 Belgium/GHB-03021 isolate alone	100 min (RT)	4.79843	0.053286	6.19558
S1 Belgium/GHB-03021 isolate	93	110	ASTEKSNIIRGWIFGTTL	1994.07	S1 Belgium/GHB-03021 isolate alone	100 min (28 C)	5.56509	0.05456	6.19148
S1 Belgium/GHB-03021 isolate	93	110	ASTEKSNIIRGWIFGTTL	1994.07	S1 Belgium/GHB-03021 isolate alone	360 min (28 C)	6.363	0	7.17437
S1 Belgium/GHB-03021 isolate	94	103	STEKSNIIRG	1104.6	S1 Belgium/GHB-03021 isolate + TMEM106B	10 s (ice)	1.57035	0.016608	4.00895
S1 Belgium/GHB-03021 isolate	94	103	STEKSNIIRG	1104.6	S1 Belgium/GHB-03021 isolate + TMEM106B	10 s (RT)	2.06865	0.091966	3.90732
S1 Belgium/GHB-03021 isolate	94	103	STEKSNIIRG	1104.6	S1 Belgium/GHB-03021 isolate + TMEM106B	1 min (RT)	2.54233	0.059625	3.92049
S1 Belgium/GHB-03021 isolate	94	103	STEKSNIIRG	1104.6	S1 Belgium/GHB-03021 isolate + TMEM106B	10 min (RT)	2.96025	0.120683	3.89903
S1 Belgium/GHB-03021 isolate	94	103	STEKSNIIRG	1104.6	S1 Belgium/GHB-03021 isolate + TMEM106B	100 min (RT)	3.66849	0.030369	3.90013
S1 Belgium/GHB-03021 isolate	94	103	STEKSNIIRG	1104.6	S1 Belgium/GHB-03021 isolate + TMEM106B	100 min (28 C)	3.99448	0.052522	3.90227
S1 Belgium/GHB-03021 isolate	94	103	STEKSNIIRG	1104.6	S1 Belgium/GHB-03021 isolate + TMEM106B	360 min (28 C)	4.41643	0.129228	3.97021
S1 Belgium/GHB-03021 isolate	94	103	STEKSNIIRG	1104.6	S1 Belgium/GHB-03021 isolate alone	10 s (ice)	1.57122	0.002449	3.92121
S1 Belgium/GHB-03021 isolate	94	103	STEKSNIIRG	1104.6	S1 Belgium/GHB-03021 isolate alone	10 s (RT)	2.03133	0.142909	3.91615
S1 Belgium/GHB-03021 isolate	94	103	STEKSNIIRG	1104.6	S1 Belgium/GHB-03021 isolate alone	1 min (RT)	2.43814	0.039156	3.90358
S1 Belgium/GHB-03021 isolate	94	103	STEKSNIIRG	1104.6	S1 Belgium/GHB-03021 isolate alone	10 min (RT)	3.00493	0.075388	3.89408
S1 Belgium/GHB-03021 isolate	94	103	STEKSNIIRG	1104.6	S1 Belgium/GHB-03021 isolate alone	100 min (RT)	3.60387	0.036659	3.90561
S1 Belgium/GHB-03021 isolate	94	103	STEKSNIIRG	1104.6	S1 Belgium/GHB-03021 isolate alone	100 min (28 C)	3.93043	0.107272	3.90581
S1 Belgium/GHB-03021 isolate	94	103	STEKSNIIRG	1104.6	S1 Belgium/GHB-03021 isolate alone	360 min (28 C)	4.40794	0.045457	3.9606
S1 Belgium/GHB-03021 isolate	94	106	STEKSNIIRGWIF	1550.83	S1 Belgium/GHB-03021 isolate + TMEM106B	10 s (ice)	1.56126	0.003015	6.18528
S1 Belgium/GHB-03021 isolate	94	106	STEKSNIIRGWIF	1550.83	S1 Belgium/GHB-03021 isolate + TMEM106B	10 s (RT)	2.0032	0.060379	6.18407
S1 Belgium/GHB-03021 isolate	94	106	STEKSNIIRGWIF	1550.83	S1 Belgium/GHB-03021 isolate + TMEM106B	1 min (RT)	2.35272	0.019785	6.19582
S1 Belgium/GHB-03021 isolate	94	106	STEKSNIIRGWIF	1550.83	S1 Belgium/GHB-03021 isolate + TMEM106B	10 min (RT)	2.77149	0.147752	6.20446
S1 Belgium/GHB-03021 isolate	94	106	STEKSNIIRGWIF	1550.83	S1 Belgium/GHB-03021 isolate + TMEM106B	100 min (RT)	3.42636	0.008347	6.18368
S1 Belgium/GHB-03021 isolate	94	106	STEKSNIIRGWIF	1550.83	S1 Belgium/GHB-03021 isolate + TMEM106B	100 min (28 C)	3.78605	0.100558	6.18966
S1 Belgium/GHB-03021 isolate	94	106	STEKSNIIRGWIF	1550.83	S1 Belgium/GHB-03021 isolate + TMEM106B	360 min (28 C)	4.36633	0.016929	7.13756
S1 Belgium/GHB-03021 isolate	94	106	STEKSNIIRGWIF	1550.83	S1 Belgium/GHB-03021 isolate alone	10 s (ice)	1.60001	0.025982	6.18881
S1 Belgium/GHB-03021 isolate	94	106	STEKSNIIRGWIF	1550.83	S1 Belgium/GHB-03021 isolate alone	10 s (RT)	1.93651	0.129396	6.19543
S1 Belgium/GHB-03021 isolate	94	106	STEKSNIIRGWIF	1550.83	S1 Belgium/GHB-03021 isolate alone	1 min (RT)	2.34272	0.075596	6.19459
S1 Belgium/GHB-03021 isolate	94	106	STEKSNIIRGWIF	1550.83	S1 Belgium/GHB-03021 isolate alone	10 min (RT)	2.88915	0.071305	6.19404
S1 Belgium/GHB-03021 isolate	94	106	STEKSNIIRGWIF	1550.83	S1 Belgium/GHB-03021 isolate alone	100 min (RT)	3.34783	0.064924	6.18217
S1 Belgium/GHB-03021 isolate	94	106	STEKSNIIRGWIF	1550.83	S1 Belgium/GHB-03021 isolate alone	100 min (28 C)	3.75285	0.013029	6.18158
S1 Belgium/GHB-03021 isolate	94	106	STEKSNIIRGWIF	1550.83	S1 Belgium/GHB-03021 isolate alone	360 min (28 C)	4.32485	0.021993	7.14843
S1 Belgium/GHB-03021 isolate	95	103	TEKSNIIRG	1017.57	S1 Belgium/GHB-03021 isolate + TMEM106B	10 s (ice)	1.27579	0.024717	4.02362
S1 Belgium/GHB-03021 isolate	95	103	TEKSNIIRG	1017.57	S1 Belgium/GHB-03021 isolate + TMEM106B	10 s (RT)	1.73514	0.072666	3.91656
S1 Belgium/GHB-03021 isolate	95	103	TEKSNIIRG	1017.57	S1 Belgium/GHB-03021 isolate + TMEM106B	1 min (RT)	2.17211	0.041797	3.92114
S1 Belgium/GHB-03021 isolate	95	103	TEKSNIIRG	1017.57	S1 Belgium/GHB-03021 isolate + TMEM106B	10 min (RT)	2.41972	0.013186	3.90286
S1 Belgium/GHB-03021 isolate	95	103	TEKSNIIRG	1017.57	S1 Belgium/GHB-03021 isolate + TMEM106B	100 min (RT)	3.00327	0.017932	3.90271
S1 Belgium/GHB-03021 isolate	95	103	TEKSNIIRG	1017.57	S1 Belgium/GHB-03021 isolate + TMEM106B	100 min (28 C)	3.35364	0.116773	3.90424
S1 Belgium/GHB-03021 isolate	95	103	TEKSNIIRG	1017.57	S1 Belgium/GHB-03021 isolate + TMEM106B	360 min (28 C)	3.98012	0.151664	3.96996
S1 Belgium/GHB-03021 isolate	95	103	TEKSNIIRG	1017.57	S1 Belgium/GHB-03021 isolate alone	10 s (ice)	1.28065	0.024932	3.92957
S1 Belgium/GHB-03021 isolate	95	103	TEKSNIIRG	1017.57	S1 Belgium/GHB-03021 isolate alone	10 s (RT)	1.70995	0.11323	3.92253
S1 Belgium/GHB-03021 isolate	95	103	TEKSNIIRG	1017.57	S1 Belgium/GHB-03021 isolate alone	1 min (RT)	2.19533	0.051271	3.90913
S1 Belgium/GHB-03021 isolate	95	103	TEKSNIIRG	1017.57	S1 Belgium/GHB-03021 isolate alone	10 min (RT)	2.48872	0.004373	3.90042
S1 Belgium/GHB-03021 isolate	95	103	TEKSNIIRG	1017.57	S1 Belgium/GHB-03021 isolate alone	100 min (RT)	3.0288	0.049271	3.91117
S1 Belgium/GHB-03021 isolate	95	103	TEKSNIIRG	1017.57	S1 Belgium/GHB-03021 isolate alone	100 min (28 C)	3.36441	0.088064	3.9117
S1 Belgium/GHB-03021 isolate	95	103	TEKSNIIRG	1017.57	S1 Belgium/GHB-03021 isolate alone	360 min (28 C)	3.98985	0.0534	3.96689
S1 Belgium/GHB-03021 isolate	95	106	TEKSNIIRGWIF	1463.8	S1 Belgium/GHB-03021 isolate + TMEM106B	10 s (ice)	1.00675	0.006839	6.11951
S1 Belgium/GHB-03021 isolate	95	106	TEKSNIIRGWIF	1463.8	S1 Belgium/GHB-03021 isolate + TMEM106B	10 s (RT)	1.23523	0.023559	6.12832
S1 Belgium/GHB-03021 isolate	95	106	TEKSNIIRGWIF	1463.8	S1 Belgium/GHB-03021 isolate + TMEM106B	1 min (RT)	1.47444	0.004218	6.12695
S1 Belgium/GHB-03021 isolate	95	106	TEKSNIIRGWIF	1463.8	S1 Belgium/GHB-03021 isolate + TMEM106B	10 min (RT)	1.83341	0.01396	6.1345
S1 Belgium/GHB-03021 isolate	95	106	TEKSNIIRGWIF	1463.8	S1 Belgium/GHB-03021 isolate + TMEM106B	100 min (RT)	2.38679	0.039672	6.1241
S1 Belgium/GHB-03021 isolate	95	106	TEKSNIIRGWIF	1463.8	S1 Belgium/GHB-03021 isolate + TMEM106B	100 min (28 C)	2.67027	0.057651	6.12784
S1 Belgium/GHB-03021 isolate	95	106	TEKSNIIRGWIF	1463.8	S1 Belgium/GHB-03021 isolate + TMEM106B	360 min (28 C)	3.2144	0.015803	7.00117
S1 Belgium/GHB-03021 isolate	95	106	TEKSNIIRGWIF	1463.8	S1 Belgium/GHB-03021 isolate alone	10 s (ice)	1.04494	0.030191	6.12988
S1 Belgium/GHB-03021 isolate	95	106	TEKSNIIRGWIF	1463.8	S1 Belgium/GHB-03021 isolate alone	10 s (RT)	1.26421	0.058145	6.13166
S1 Belgium/GHB-03021 isolate	95	106	TEKSNIIRGWIF	1463.8	S1 Belgium/GHB-03021 isolate alone	1 min (RT)	1.53173	0.019167	6.12878
S1 Belgium/GHB-03021 isolate	95	106	TEKSNIIRGWIF	1463.8	S1 Belgium/GHB-03021 isolate alone	10 min (RT)	1.90285	0.008101	6.12793
S1 Belgium/GHB-03021 isolate	95	106	TEKSNIIRGWIF	1463.8	S1 Belgium/GHB-03021 isolate alone	100 min (RT)	2.3512	0.058256	6.12543
S1 Belgium/GHB-03021 isolate	95	106	TEKSNIIRGWIF	1463.8	S1 Belgium/GHB-03021 isolate alone	100 min (28 C)	2.58769	0.047173	6.12236
S1 Belgium/GHB-03021 isolate	95	106	TEKSNIIRGWIF	1463.8	S1 Belgium/GHB-03021 isolate alone	360 min (28 C)	3.15817	0.002194	6.99677
S1 Belgium/GHB-03021 isolate	96	106	EKSNIIRGWIF	1362.75	S1 Belgium/GHB-03021 isolate + TMEM106B	10 s (ice)	0.68808	0.024549	6.13441
S1 Belgium/GHB-03021 isolate	96	106	EKSNIIRGWIF	1362.75	S1 Belgium/GHB-03021 isolate + TMEM106B	10 s (RT)	0.72733	0.038414	6.14053
S1 Belgium/GHB-03021 isolate	96	106	EKSNIIRGWIF	1362.75	S1 Belgium/GHB-03021 isolate + TMEM106B	1 min (RT)	1.22952	0.037019	6.13823
S1 Belgium/GHB-03021 isolate	96	106	EKSNIIRGWIF	1362.75	S1 Belgium/GHB-03021 isolate + TMEM106B	10 min (RT)	1.66291	0.016229	6.14848
S1 Belgium/GHB-03021 isolate	96	106	EKSNIIRGWIF	1362.75	S1 Belgium/GHB-03021 isolate + TMEM106B	100 min (RT)	2.09623	0.027555	6.13842
S1 Belgium/GHB-03021 isolate	96	106	EKSNIIRGWIF	1362.75	S1 Belgium/GHB-03021 isolate + TMEM106B	100 min (28 C)	2.22499	0.022666	6.14965
S1 Belgium/GHB-03021 isolate	96	106	EKSNIIRGWIF	1362.75	S1 Belgium/GHB-03021 isolate + TMEM106B	360 min (28 C)	2.7626	0.006357	7.00955
S1 Belgium/GHB-03021 isolate	96	106	EKSNIIRGWIF	1362.75	S1 Belgium/GHB-03021 isolate alone	10 s (ice)	0.663707	0.045661	6.13844
S1 Belgium/GHB-03021 isolate	96	106	EKSNIIRGWIF	1362.75	S1 Belgium/GHB-03021 isolate alone	10 s (RT)	0.781254	0.048736	6.14365
S1 Belgium/GHB-03021 isolate	96	106	EKSNIIRGWIF	1362.75	S1 Belgium/GHB-03021 isolate alone	1 min (RT)	1.31204	0	6.14604
S1 Belgium/GHB-03021 isolate	96	106	EKSNIIRGWIF	1362.75	S1 Belgium/GHB-03021 isolate alone	10 min (RT)	1.6107	0.058833	6.14184
S1 Belgium/GHB-03021 isolate	96	106	EKSNIIRGWIF	1362.75	S1 Belgium/GHB-03021 isolate alone	100 min (RT)	2.10603	0.026705	6.14562
S1 Belgium/GHB-03021 isolate	96	106	EKSNIIRGWIF	1362.75	S1 Belgium/GHB-03021 isolate alone	100 min (28 C)	2.26987	0.015447	6.1368
S1 Belgium/GHB-03021 isolate	96	106	EKSNIIRGWIF	1362.75	S1 Belgium/GHB-03021 isolate alone	360 min (28 C)	2.82624	0.057404	7.01771
S1 Belgium/GHB-03021 isolate	96	110	EKSNIIRGWIFGTTL	1734.95	S1 Belgium/GHB-03021 isolate + TMEM106B	10 s (ice)	0.521284	0.045732	6.20172
S1 Belgium/GHB-03021 isolate	96	110	EKSNIIRGWIFGTTL	1734.95	S1 Belgium/GHB-03021 isolate + TMEM106B	10 s (RT)	0.745801	0.035757	6.20906
S1 Belgium/GHB-03021 isolate	96	110	EKSNIIRGWIFGTTL	1734.95	S1 Belgium/GHB-03021 isolate + TMEM106B	1 min (RT)	1.00332	0.041391	6.20918
S1 Belgium/GHB-03021 isolate	96	110	EKSNIIRGWIFGTTL	1734.95	S1 Belgium/GHB-03021 isolate + TMEM106B	10 min (RT)	1.57385	0.034182	6.22179
S1 Belgium/GHB-03021 isolate	96	110	EKSNIIRGWIFGTTL	1734.95	S1 Belgium/GHB-03021 isolate + TMEM106B	100 min (RT)	3.54307	0.071726	6.20825
S1 Belgium/GHB-03021 isolate	96	110	EKSNIIRGWIFGTTL	1734.95	S1 Belgium/GHB-03021 isolate + TMEM106B	100 min (28 C)	4.04617	0.110647	6.20882
S1 Belgium/GHB-03021 isolate	96	110	EKSNIIRGWIFGTTL	1734.95	S1 Belgium/GHB-03021 isolate + TMEM106B	360 min (28 C)	4.99172	0.010586	7.19187
S1 Belgium/GHB-03021 isolate	96	110	EKSNIIRGWIFGTTL	1734.95	S1 Belgium/GHB-03021 isolate alone	10 s (ice)	0.582188	0.059848	6.21279
S1 Belgium/GHB-03021 isolate	96	110	EKSNIIRGWIFGTTL	1734.95	S1 Belgium/GHB-03021 isolate alone	10 s (RT)	0.722512	0.033377	6.21734
S1 Belgium/GHB-03021 isolate	96	110	EKSNIIRGWIFGTTL	1734.95	S1 Belgium/GHB-03021 isolate alone	1 min (RT)	1.04707	0.040514	6.22131
S1 Belgium/GHB-03021 isolate	96	110	EKSNIIRGWIFGTTL	1734.95	S1 Belgium/GHB-03021 isolate alone	10 min (RT)	1.62498	0.001417	6.21514
S1 Belgium/GHB-03021 isolate	96	110	EKSNIIRGWIFGTTL	1734.95	S1 Belgium/GHB-03021 isolate alone	100 min (RT)	3.37422	0.118815	6.20995
S1 Belgium/GHB-03021 isolate	96	110	EKSNIIRGWIFGTTL	1734.95	S1 Belgium/GHB-03021 isolate alone	100 min (28 C)	4.08559	0.021516	6.21068
S1 Belgium/GHB-03021 isolate	96	110	EKSNIIRGWIFGTTL	1734.95	S1 Belgium/GHB-03021 isolate alone	360 min (28 C)	4.95316	0.004975	7.20105
S1 Belgium/GHB-03021 isolate	98	106	SNIIRGWIF	1105.62	S1 Belgium/GHB-03021 isolate + TMEM106B	10 s (ice)	0.16146	0.014248	6.51779
S1 Belgium/GHB-03021 isolate	98	106	SNIIRGWIF	1105.62	S1 Belgium/GHB-03021 isolate + TMEM106B	10 s (RT)	0.267034	0.010641	6.52417
S1 Belgium/GHB-03021 isolate	98	106	SNIIRGWIF	1105.62	S1 Belgium/GHB-03021 isolate + TMEM106B	1 min (RT)	0.564835	0.015692	6.51865
S1 Belgium/GHB-03021 isolate	98	106	SNIIRGWIF	1105.62	S1 Belgium/GHB-03021 isolate + TMEM106B	10 min (RT)	0.761422	0.000133	6.5301
S1 Belgium/GHB-03021 isolate	98	106	SNIIRGWIF	1105.62	S1 Belgium/GHB-03021 isolate + TMEM106B	100 min (RT)	1.2611	0.027171	6.5168
S1 Belgium/GHB-03021 isolate	98	106	SNIIRGWIF	1105.62	S1 Belgium/GHB-03021 isolate + TMEM106B	100 min (28 C)	1.49239	0.094677	6.51524
S1 Belgium/GHB-03021 isolate	98	106	SNIIRGWIF	1105.62	S1 Belgium/GHB-03021 isolate + TMEM106B	360 min (28 C)	2.00185	0.033877	7.5765
S1 Belgium/GHB-03021 isolate	98	106	SNIIRGWIF	1105.62	S1 Belgium/GHB-03021 isolate alone	10 s (ice)	0.113881	0.00449	6.51622
S1 Belgium/GHB-03021 isolate	98	106	SNIIRGWIF	1105.62	S1 Belgium/GHB-03021 isolate alone	10 s (RT)	0.132677	0.060048	6.51262
S1 Belgium/GHB-03021 isolate	98	106	SNIIRGWIF	1105.62	S1 Belgium/GHB-03021 isolate alone	1 min (RT)	0.526116	0.022921	6.52609
S1 Belgium/GHB-03021 isolate	98	106	SNIIRGWIF	1105.62	S1 Belgium/GHB-03021 isolate alone	10 min (RT)	0.796194	0.053684	6.51989
S1 Belgium/GHB-03021 isolate	98	106	SNIIRGWIF	1105.62	S1 Belgium/GHB-03021 isolate alone	100 min (RT)	1.2609	0.071536	6.51723
S1 Belgium/GHB-03021 isolate	98	106	SNIIRGWIF	1105.62	S1 Belgium/GHB-03021 isolate alone	100 min (28 C)	1.45498	0.07821	6.51173
S1 Belgium/GHB-03021 isolate	98	106	SNIIRGWIF	1105.62	S1 Belgium/GHB-03021 isolate alone	360 min (28 C)	2.04157	0.057824	7.59312
S1 Belgium/GHB-03021 isolate	99	106	NIIRGWIF	1018.58	S1 Belgium/GHB-03021 isolate + TMEM106B	10 s (ice)	0.287304	0.106013	6.55753
S1 Belgium/GHB-03021 isolate	99	106	NIIRGWIF	1018.58	S1 Belgium/GHB-03021 isolate + TMEM106B	10 s (RT)	0.211771	0.018645	6.55957
S1 Belgium/GHB-03021 isolate	99	106	NIIRGWIF	1018.58	S1 Belgium/GHB-03021 isolate + TMEM106B	1 min (RT)	0.199784	0.020341	6.57265
S1 Belgium/GHB-03021 isolate	99	106	NIIRGWIF	1018.58	S1 Belgium/GHB-03021 isolate + TMEM106B	10 min (RT)	0.391716	0.001983	6.57743
S1 Belgium/GHB-03021 isolate	99	106	NIIRGWIF	1018.58	S1 Belgium/GHB-03021 isolate + TMEM106B	100 min (RT)	0.827499	0.043452	6.56409
S1 Belgium/GHB-03021 isolate	99	106	NIIRGWIF	1018.58	S1 Belgium/GHB-03021 isolate + TMEM106B	100 min (28 C)	0.944273	0.023698	6.56516
S1 Belgium/GHB-03021 isolate	99	106	NIIRGWIF	1018.58	S1 Belgium/GHB-03021 isolate + TMEM106B	360 min (28 C)	1.35426	0.020347	7.64383
S1 Belgium/GHB-03021 isolate	99	106	NIIRGWIF	1018.58	S1 Belgium/GHB-03021 isolate alone	10 s (ice)	0.155561	0.002292	6.57073
S1 Belgium/GHB-03021 isolate	99	106	NIIRGWIF	1018.58	S1 Belgium/GHB-03021 isolate alone	10 s (RT)	0.207643	0.04546	6.56347
S1 Belgium/GHB-03021 isolate	99	106	NIIRGWIF	1018.58	S1 Belgium/GHB-03021 isolate alone	1 min (RT)	0.1738	0.047142	6.57242
S1 Belgium/GHB-03021 isolate	99	106	NIIRGWIF	1018.58	S1 Belgium/GHB-03021 isolate alone	10 min (RT)	0.418196	0.108405	6.567
S1 Belgium/GHB-03021 isolate	99	106	NIIRGWIF	1018.58	S1 Belgium/GHB-03021 isolate alone	100 min (RT)	0.772816	0.036173	6.56551
S1 Belgium/GHB-03021 isolate	99	106	NIIRGWIF	1018.58	S1 Belgium/GHB-03021 isolate alone	100 min (28 C)	0.880054	0.050859	6.56878
S1 Belgium/GHB-03021 isolate	99	106	NIIRGWIF	1018.58	S1 Belgium/GHB-03021 isolate alone	360 min (28 C)	1.36316	0.042551	7.6521
S1 Belgium/GHB-03021 isolate	100	106	IIRGWIF	904.54	S1 Belgium/GHB-03021 isolate + TMEM106B	10 s (ice)	0.215812	0.021094	6.54691
S1 Belgium/GHB-03021 isolate	100	106	IIRGWIF	904.54	S1 Belgium/GHB-03021 isolate + TMEM106B	10 s (RT)	0.252089	0.049253	6.55184
S1 Belgium/GHB-03021 isolate	100	106	IIRGWIF	904.54	S1 Belgium/GHB-03021 isolate + TMEM106B	1 min (RT)	0.146172	0.074023	6.56035
S1 Belgium/GHB-03021 isolate	100	106	IIRGWIF	904.54	S1 Belgium/GHB-03021 isolate + TMEM106B	10 min (RT)	0.325159	0.009362	6.55398
S1 Belgium/GHB-03021 isolate	100	106	IIRGWIF	904.54	S1 Belgium/GHB-03021 isolate + TMEM106B	100 min (RT)	0.316229	0.055929	6.54148
S1 Belgium/GHB-03021 isolate	100	106	IIRGWIF	904.54	S1 Belgium/GHB-03021 isolate + TMEM106B	100 min (28 C)	0.475786	0.033645	6.55469
S1 Belgium/GHB-03021 isolate	100	106	IIRGWIF	904.54	S1 Belgium/GHB-03021 isolate + TMEM106B	360 min (28 C)	0.793976	0.060912	7.5806
S1 Belgium/GHB-03021 isolate	100	106	IIRGWIF	904.54	S1 Belgium/GHB-03021 isolate alone	10 s (ice)	0.346588	0.020812	6.54775
S1 Belgium/GHB-03021 isolate	100	106	IIRGWIF	904.54	S1 Belgium/GHB-03021 isolate alone	10 s (RT)	0.30756	0.021661	6.55498
S1 Belgium/GHB-03021 isolate	100	106	IIRGWIF	904.54	S1 Belgium/GHB-03021 isolate alone	1 min (RT)	0.233956	0.038781	6.55424
S1 Belgium/GHB-03021 isolate	100	106	IIRGWIF	904.54	S1 Belgium/GHB-03021 isolate alone	10 min (RT)	0.316711	0.077282	6.54925
S1 Belgium/GHB-03021 isolate	100	106	IIRGWIF	904.54	S1 Belgium/GHB-03021 isolate alone	100 min (RT)	0.267477	0.057797	6.55636
S1 Belgium/GHB-03021 isolate	100	106	IIRGWIF	904.54	S1 Belgium/GHB-03021 isolate alone	100 min (28 C)	0.519553	0.046608	6.54617
S1 Belgium/GHB-03021 isolate	100	106	IIRGWIF	904.54	S1 Belgium/GHB-03021 isolate alone	360 min (28 C)	0.74074	0.083695	7.57801
S1 Belgium/GHB-03021 isolate	100	110	IIRGWIFGTTL	1276.74	S1 Belgium/GHB-03021 isolate + TMEM106B	10 s (ice)	-0.123536	0.010791	6.531
S1 Belgium/GHB-03021 isolate	100	110	IIRGWIFGTTL	1276.74	S1 Belgium/GHB-03021 isolate + TMEM106B	10 s (RT)	-0.04315	0.061106	6.53547
S1 Belgium/GHB-03021 isolate	100	110	IIRGWIFGTTL	1276.74	S1 Belgium/GHB-03021 isolate + TMEM106B	1 min (RT)	0.126569	0.040043	6.54587
S1 Belgium/GHB-03021 isolate	100	110	IIRGWIFGTTL	1276.74	S1 Belgium/GHB-03021 isolate + TMEM106B	10 min (RT)	0.394314	0.000918	6.54633
S1 Belgium/GHB-03021 isolate	100	110	IIRGWIFGTTL	1276.74	S1 Belgium/GHB-03021 isolate + TMEM106B	100 min (RT)	1.70257	0.038091	6.53328
S1 Belgium/GHB-03021 isolate	100	110	IIRGWIFGTTL	1276.74	S1 Belgium/GHB-03021 isolate + TMEM106B	100 min (28 C)	2.13074	0.046372	6.53479
S1 Belgium/GHB-03021 isolate	100	110	IIRGWIFGTTL	1276.74	S1 Belgium/GHB-03021 isolate + TMEM106B	360 min (28 C)	2.64503	0.037764	7.63301
S1 Belgium/GHB-03021 isolate	100	110	IIRGWIFGTTL	1276.74	S1 Belgium/GHB-03021 isolate alone	10 s (ice)	-0.095309	0.004749	6.53716
S1 Belgium/GHB-03021 isolate	100	110	IIRGWIFGTTL	1276.74	S1 Belgium/GHB-03021 isolate alone	10 s (RT)	-0.01802	0.016933	6.53884
S1 Belgium/GHB-03021 isolate	100	110	IIRGWIFGTTL	1276.74	S1 Belgium/GHB-03021 isolate alone	1 min (RT)	0.008259	0.070876	6.54792
S1 Belgium/GHB-03021 isolate	100	110	IIRGWIFGTTL	1276.74	S1 Belgium/GHB-03021 isolate alone	10 min (RT)	0.3199	0.017729	6.53867
S1 Belgium/GHB-03021 isolate	100	110	IIRGWIFGTTL	1276.74	S1 Belgium/GHB-03021 isolate alone	100 min (RT)	1.56864	0.02782	6.54213
S1 Belgium/GHB-03021 isolate	100	110	IIRGWIFGTTL	1276.74	S1 Belgium/GHB-03021 isolate alone	100 min (28 C)	2.12451	0.057529	6.52674
S1 Belgium/GHB-03021 isolate	100	110	IIRGWIFGTTL	1276.74	S1 Belgium/GHB-03021 isolate alone	360 min (28 C)	2.67482	0.020665	7.64339
S1 Belgium/GHB-03021 isolate	104	110	WIFGTTL	837.451	S1 Belgium/GHB-03021 isolate + TMEM106B	10 s (ice)	0.039232	0.023575	6.89018
S1 Belgium/GHB-03021 isolate	104	110	WIFGTTL	837.451	S1 Belgium/GHB-03021 isolate + TMEM106B	10 s (RT)	0.06474	0.033546	6.88908
S1 Belgium/GHB-03021 isolate	104	110	WIFGTTL	837.451	S1 Belgium/GHB-03021 isolate + TMEM106B	1 min (RT)	0.184819	0.014383	6.89934
S1 Belgium/GHB-03021 isolate	104	110	WIFGTTL	837.451	S1 Belgium/GHB-03021 isolate + TMEM106B	10 min (RT)	0.574259	0.012297	6.90328
S1 Belgium/GHB-03021 isolate	104	110	WIFGTTL	837.451	S1 Belgium/GHB-03021 isolate + TMEM106B	100 min (RT)	1.88604	0.031361	6.89621
S1 Belgium/GHB-03021 isolate	104	110	WIFGTTL	837.451	S1 Belgium/GHB-03021 isolate + TMEM106B	100 min (28 C)	2.17487	0.030089	6.89543
S1 Belgium/GHB-03021 isolate	104	110	WIFGTTL	837.451	S1 Belgium/GHB-03021 isolate + TMEM106B	360 min (28 C)	2.31316	0.066692	8.04059
S1 Belgium/GHB-03021 isolate	104	110	WIFGTTL	837.451	S1 Belgium/GHB-03021 isolate alone	10 s (ice)	0.095983	0.016518	6.89839
S1 Belgium/GHB-03021 isolate	104	110	WIFGTTL	837.451	S1 Belgium/GHB-03021 isolate alone	10 s (RT)	0.112842	0.077261	6.89684
S1 Belgium/GHB-03021 isolate	104	110	WIFGTTL	837.451	S1 Belgium/GHB-03021 isolate alone	1 min (RT)	0.131704	0.019931	6.89743
S1 Belgium/GHB-03021 isolate	104	110	WIFGTTL	837.451	S1 Belgium/GHB-03021 isolate alone	10 min (RT)	0.497084	0.059747	6.89971
S1 Belgium/GHB-03021 isolate	104	110	WIFGTTL	837.451	S1 Belgium/GHB-03021 isolate alone	100 min (RT)	1.71133	0.037515	6.89522
S1 Belgium/GHB-03021 isolate	104	110	WIFGTTL	837.451	S1 Belgium/GHB-03021 isolate alone	100 min (28 C)	2.08704	0.001918	6.89473
S1 Belgium/GHB-03021 isolate	104	110	WIFGTTL	837.451	S1 Belgium/GHB-03021 isolate alone	360 min (28 C)	2.25114	0.017749	8.04824
S1 Belgium/GHB-03021 isolate	107	117	GTTLDSKTQSL	1150.6	S1 Belgium/GHB-03021 isolate + TMEM106B	10 s (ice)	0.225608	0.003387	4.50635
S1 Belgium/GHB-03021 isolate	107	117	GTTLDSKTQSL	1150.6	S1 Belgium/GHB-03021 isolate + TMEM106B	10 s (RT)	0.351513	0.012931	4.50605
S1 Belgium/GHB-03021 isolate	107	117	GTTLDSKTQSL	1150.6	S1 Belgium/GHB-03021 isolate + TMEM106B	1 min (RT)	0.840969	0.017274	4.51102
S1 Belgium/GHB-03021 isolate	107	117	GTTLDSKTQSL	1150.6	S1 Belgium/GHB-03021 isolate + TMEM106B	10 min (RT)	1.49014	0.026639	4.51796
S1 Belgium/GHB-03021 isolate	107	117	GTTLDSKTQSL	1150.6	S1 Belgium/GHB-03021 isolate + TMEM106B	100 min (RT)	2.70361	0.056897	4.50453
S1 Belgium/GHB-03021 isolate	107	117	GTTLDSKTQSL	1150.6	S1 Belgium/GHB-03021 isolate + TMEM106B	100 min (28 C)	3.06395	0.050664	4.50854
S1 Belgium/GHB-03021 isolate	107	117	GTTLDSKTQSL	1150.6	S1 Belgium/GHB-03021 isolate + TMEM106B	360 min (28 C)	3.73589	0.039007	4.39032
S1 Belgium/GHB-03021 isolate	107	117	GTTLDSKTQSL	1150.6	S1 Belgium/GHB-03021 isolate alone	10 s (ice)	0.196438	0.071665	4.5109
S1 Belgium/GHB-03021 isolate	107	117	GTTLDSKTQSL	1150.6	S1 Belgium/GHB-03021 isolate alone	10 s (RT)	0.291962	0.030949	4.51155
S1 Belgium/GHB-03021 isolate	107	117	GTTLDSKTQSL	1150.6	S1 Belgium/GHB-03021 isolate alone	1 min (RT)	0.709661	0.006845	4.51347
S1 Belgium/GHB-03021 isolate	107	117	GTTLDSKTQSL	1150.6	S1 Belgium/GHB-03021 isolate alone	10 min (RT)	1.56476	0.008347	4.4878
S1 Belgium/GHB-03021 isolate	107	117	GTTLDSKTQSL	1150.6	S1 Belgium/GHB-03021 isolate alone	100 min (RT)	2.54612	0.026323	4.50733
S1 Belgium/GHB-03021 isolate	107	117	GTTLDSKTQSL	1150.6	S1 Belgium/GHB-03021 isolate alone	100 min (28 C)	2.9827	0.057875	4.50617
S1 Belgium/GHB-03021 isolate	107	117	GTTLDSKTQSL	1150.6	S1 Belgium/GHB-03021 isolate alone	360 min (28 C)	3.75218	0.017252	4.39045
S1 Belgium/GHB-03021 isolate	107	118	GTTLDSKTQSLL	1263.68	S1 Belgium/GHB-03021 isolate + TMEM106B	10 s (ice)	0.471304	0.007027	5.21012
S1 Belgium/GHB-03021 isolate	107	118	GTTLDSKTQSLL	1263.68	S1 Belgium/GHB-03021 isolate + TMEM106B	10 s (RT)	0.560198	0.011758	5.20898
S1 Belgium/GHB-03021 isolate	107	118	GTTLDSKTQSLL	1263.68	S1 Belgium/GHB-03021 isolate + TMEM106B	1 min (RT)	1.06321	0.026766	5.21763
S1 Belgium/GHB-03021 isolate	107	118	GTTLDSKTQSLL	1263.68	S1 Belgium/GHB-03021 isolate + TMEM106B	10 min (RT)	1.72582	0.037578	5.22083
S1 Belgium/GHB-03021 isolate	107	118	GTTLDSKTQSLL	1263.68	S1 Belgium/GHB-03021 isolate + TMEM106B	100 min (RT)	2.66301	0.007644	5.21177
S1 Belgium/GHB-03021 isolate	107	118	GTTLDSKTQSLL	1263.68	S1 Belgium/GHB-03021 isolate + TMEM106B	100 min (28 C)	3.06883	0.032965	5.21812
S1 Belgium/GHB-03021 isolate	107	118	GTTLDSKTQSLL	1263.68	S1 Belgium/GHB-03021 isolate + TMEM106B	360 min (28 C)	3.71514	0.016596	5.50191
S1 Belgium/GHB-03021 isolate	107	118	GTTLDSKTQSLL	1263.68	S1 Belgium/GHB-03021 isolate alone	10 s (ice)	0.468635	0.021181	5.21045
S1 Belgium/GHB-03021 isolate	107	118	GTTLDSKTQSLL	1263.68	S1 Belgium/GHB-03021 isolate alone	10 s (RT)	0.536144	0.019342	5.21478
S1 Belgium/GHB-03021 isolate	107	118	GTTLDSKTQSLL	1263.68	S1 Belgium/GHB-03021 isolate alone	1 min (RT)	0.959165	0.023945	5.21334
S1 Belgium/GHB-03021 isolate	107	118	GTTLDSKTQSLL	1263.68	S1 Belgium/GHB-03021 isolate alone	10 min (RT)	1.67905	0.053945	5.22324
S1 Belgium/GHB-03021 isolate	107	118	GTTLDSKTQSLL	1263.68	S1 Belgium/GHB-03021 isolate alone	100 min (RT)	2.56784	0.020007	5.207
S1 Belgium/GHB-03021 isolate	107	118	GTTLDSKTQSLL	1263.68	S1 Belgium/GHB-03021 isolate alone	100 min (28 C)	3.04345	0.01991	5.20285
S1 Belgium/GHB-03021 isolate	107	118	GTTLDSKTQSLL	1263.68	S1 Belgium/GHB-03021 isolate alone	360 min (28 C)	3.67834	0.045039	5.5092
S1 Belgium/GHB-03021 isolate	111	117	DSKTQSL	778.394	S1 Belgium/GHB-03021 isolate + TMEM106B	10 s (ice)	0.153193	0.001576	3.86285
S1 Belgium/GHB-03021 isolate	111	117	DSKTQSL	778.394	S1 Belgium/GHB-03021 isolate + TMEM106B	10 s (RT)	0.243558	0.019921	3.86284
S1 Belgium/GHB-03021 isolate	111	117	DSKTQSL	778.394	S1 Belgium/GHB-03021 isolate + TMEM106B	1 min (RT)	0.615	0.026769	3.86508
S1 Belgium/GHB-03021 isolate	111	117	DSKTQSL	778.394	S1 Belgium/GHB-03021 isolate + TMEM106B	10 min (RT)	0.846002	0.007865	3.86917
S1 Belgium/GHB-03021 isolate	111	117	DSKTQSL	778.394	S1 Belgium/GHB-03021 isolate + TMEM106B	100 min (RT)	1.14531	0.022976	3.86857
S1 Belgium/GHB-03021 isolate	111	117	DSKTQSL	778.394	S1 Belgium/GHB-03021 isolate + TMEM106B	100 min (28 C)	1.26063	0.008056	3.86977
S1 Belgium/GHB-03021 isolate	111	117	DSKTQSL	778.394	S1 Belgium/GHB-03021 isolate + TMEM106B	360 min (28 C)	1.46562	0.056642	3.35752
S1 Belgium/GHB-03021 isolate	111	117	DSKTQSL	778.394	S1 Belgium/GHB-03021 isolate alone	10 s (ice)	0.14086	0.039311	3.87378
S1 Belgium/GHB-03021 isolate	111	117	DSKTQSL	778.394	S1 Belgium/GHB-03021 isolate alone	10 s (RT)	0.245593	0.02597	3.86903
S1 Belgium/GHB-03021 isolate	111	117	DSKTQSL	778.394	S1 Belgium/GHB-03021 isolate alone	1 min (RT)	0.560552	0.000144	3.87114
S1 Belgium/GHB-03021 isolate	111	117	DSKTQSL	778.394	S1 Belgium/GHB-03021 isolate alone	10 min (RT)	0.86797	0.013572	3.86472
S1 Belgium/GHB-03021 isolate	111	117	DSKTQSL	778.394	S1 Belgium/GHB-03021 isolate alone	100 min (RT)	1.10523	0.022812	3.8628
S1 Belgium/GHB-03021 isolate	111	117	DSKTQSL	778.394	S1 Belgium/GHB-03021 isolate alone	100 min (28 C)	1.23134	0.026425	3.86869
S1 Belgium/GHB-03021 isolate	111	117	DSKTQSL	778.394	S1 Belgium/GHB-03021 isolate alone	360 min (28 C)	1.52953	0.00348	3.34444
S1 Belgium/GHB-03021 isolate	111	118	DSKTQSLL	891.478	S1 Belgium/GHB-03021 isolate + TMEM106B	10 s (ice)	0.22237	0.030554	5.0581
S1 Belgium/GHB-03021 isolate	111	118	DSKTQSLL	891.478	S1 Belgium/GHB-03021 isolate + TMEM106B	10 s (RT)	0.372383	0.008766	5.06221
S1 Belgium/GHB-03021 isolate	111	118	DSKTQSLL	891.478	S1 Belgium/GHB-03021 isolate + TMEM106B	1 min (RT)	0.681387	0.004763	5.06696
S1 Belgium/GHB-03021 isolate	111	118	DSKTQSLL	891.478	S1 Belgium/GHB-03021 isolate + TMEM106B	10 min (RT)	0.96315	0.006588	5.07045
S1 Belgium/GHB-03021 isolate	111	118	DSKTQSLL	891.478	S1 Belgium/GHB-03021 isolate + TMEM106B	100 min (RT)	1.20705	0.016939	5.06464
S1 Belgium/GHB-03021 isolate	111	118	DSKTQSLL	891.478	S1 Belgium/GHB-03021 isolate + TMEM106B	100 min (28 C)	1.30483	0.028961	5.06874
S1 Belgium/GHB-03021 isolate	111	118	DSKTQSLL	891.478	S1 Belgium/GHB-03021 isolate + TMEM106B	360 min (28 C)	1.56997	0.021642	5.11528
S1 Belgium/GHB-03021 isolate	111	118	DSKTQSLL	891.478	S1 Belgium/GHB-03021 isolate alone	10 s (ice)	0.258212	0.020864	5.07036
S1 Belgium/GHB-03021 isolate	111	118	DSKTQSLL	891.478	S1 Belgium/GHB-03021 isolate alone	10 s (RT)	0.35939	0.014278	5.06755
S1 Belgium/GHB-03021 isolate	111	118	DSKTQSLL	891.478	S1 Belgium/GHB-03021 isolate alone	1 min (RT)	0.609218	0.001518	5.06869
S1 Belgium/GHB-03021 isolate	111	118	DSKTQSLL	891.478	S1 Belgium/GHB-03021 isolate alone	10 min (RT)	0.96008	0.015988	5.06701
S1 Belgium/GHB-03021 isolate	111	118	DSKTQSLL	891.478	S1 Belgium/GHB-03021 isolate alone	100 min (RT)	1.18927	0.016057	5.06523
S1 Belgium/GHB-03021 isolate	111	118	DSKTQSLL	891.478	S1 Belgium/GHB-03021 isolate alone	100 min (28 C)	1.30666	0.012797	5.06274
S1 Belgium/GHB-03021 isolate	111	118	DSKTQSLL	891.478	S1 Belgium/GHB-03021 isolate alone	360 min (28 C)	1.611	0.007151	5.12545
S1 Belgium/GHB-03021 isolate	136	143	CNDPFLGV	864.392	S1 Belgium/GHB-03021 isolate + TMEM106B	10 s (ice)	0.285058	0.051085	6.229
S1 Belgium/GHB-03021 isolate	136	143	CNDPFLGV	864.392	S1 Belgium/GHB-03021 isolate + TMEM106B	10 s (RT)	0.401278	0.039142	6.23077
S1 Belgium/GHB-03021 isolate	136	143	CNDPFLGV	864.392	S1 Belgium/GHB-03021 isolate + TMEM106B	1 min (RT)	1.08575	0.060978	6.22823
S1 Belgium/GHB-03021 isolate	136	143	CNDPFLGV	864.392	S1 Belgium/GHB-03021 isolate + TMEM106B	10 min (RT)	2.13353	0.007978	6.23915
S1 Belgium/GHB-03021 isolate	136	143	CNDPFLGV	864.392	S1 Belgium/GHB-03021 isolate + TMEM106B	100 min (RT)	2.51513	0.118127	6.23063
S1 Belgium/GHB-03021 isolate	136	143	CNDPFLGV	864.392	S1 Belgium/GHB-03021 isolate + TMEM106B	100 min (28 C)	2.66632	0.096922	6.22813
S1 Belgium/GHB-03021 isolate	136	143	CNDPFLGV	864.392	S1 Belgium/GHB-03021 isolate + TMEM106B	360 min (28 C)	3.01449	0.062812	6.9852
S1 Belgium/GHB-03021 isolate	136	143	CNDPFLGV	864.392	S1 Belgium/GHB-03021 isolate alone	10 s (ice)	0.284554	0.049689	6.23345
S1 Belgium/GHB-03021 isolate	136	143	CNDPFLGV	864.392	S1 Belgium/GHB-03021 isolate alone	10 s (RT)	0.315565	0.085438	6.23441
S1 Belgium/GHB-03021 isolate	136	143	CNDPFLGV	864.392	S1 Belgium/GHB-03021 isolate alone	1 min (RT)	0.928454	0.012614	6.24134
S1 Belgium/GHB-03021 isolate	136	143	CNDPFLGV	864.392	S1 Belgium/GHB-03021 isolate alone	10 min (RT)	1.94625	0.050439	6.2337
S1 Belgium/GHB-03021 isolate	136	143	CNDPFLGV	864.392	S1 Belgium/GHB-03021 isolate alone	100 min (RT)	2.59451	0.089695	6.23309
S1 Belgium/GHB-03021 isolate	136	143	CNDPFLGV	864.392	S1 Belgium/GHB-03021 isolate alone	100 min (28 C)	2.77588	0.042243	6.22917
S1 Belgium/GHB-03021 isolate	136	143	CNDPFLGV	864.392	S1 Belgium/GHB-03021 isolate alone	360 min (28 C)	3.08713	0.020196	6.9973
S1 Belgium/GHB-03021 isolate	169	176	EYVSQPFL	982.488	S1 Belgium/GHB-03021 isolate + TMEM106B	10 s (ice)	0.726738	0.006379	6.15212
S1 Belgium/GHB-03021 isolate	169	176	EYVSQPFL	982.488	S1 Belgium/GHB-03021 isolate + TMEM106B	10 s (RT)	1.52862	0.031838	6.1505
S1 Belgium/GHB-03021 isolate	169	176	EYVSQPFL	982.488	S1 Belgium/GHB-03021 isolate + TMEM106B	1 min (RT)	2.50178	0.00249	6.15286
S1 Belgium/GHB-03021 isolate	169	176	EYVSQPFL	982.488	S1 Belgium/GHB-03021 isolate + TMEM106B	10 min (RT)	2.95752	0.010761	6.1602
S1 Belgium/GHB-03021 isolate	169	176	EYVSQPFL	982.488	S1 Belgium/GHB-03021 isolate + TMEM106B	100 min (RT)	3.02958	0.025921	6.15782
S1 Belgium/GHB-03021 isolate	169	176	EYVSQPFL	982.488	S1 Belgium/GHB-03021 isolate + TMEM106B	100 min (28 C)	3.20292	0.043674	6.15388
S1 Belgium/GHB-03021 isolate	169	176	EYVSQPFL	982.488	S1 Belgium/GHB-03021 isolate + TMEM106B	360 min (28 C)	3.41754	0	6.8367
S1 Belgium/GHB-03021 isolate	169	176	EYVSQPFL	982.488	S1 Belgium/GHB-03021 isolate alone	10 s (ice)	0.667457	0.11284	6.16013
S1 Belgium/GHB-03021 isolate	169	176	EYVSQPFL	982.488	S1 Belgium/GHB-03021 isolate alone	10 s (RT)	1.40037	0.038926	6.15539
S1 Belgium/GHB-03021 isolate	169	176	EYVSQPFL	982.488	S1 Belgium/GHB-03021 isolate alone	1 min (RT)	2.41606	0.042232	6.1584
S1 Belgium/GHB-03021 isolate	169	176	EYVSQPFL	982.488	S1 Belgium/GHB-03021 isolate alone	10 min (RT)	2.89821	0.07425	6.15696
S1 Belgium/GHB-03021 isolate	169	176	EYVSQPFL	982.488	S1 Belgium/GHB-03021 isolate alone	100 min (RT)	2.96595	0.076181	6.15707
S1 Belgium/GHB-03021 isolate	169	176	EYVSQPFL	982.488	S1 Belgium/GHB-03021 isolate alone	100 min (28 C)	3.10576	0.010985	6.14741
S1 Belgium/GHB-03021 isolate	169	176	EYVSQPFL	982.488	S1 Belgium/GHB-03021 isolate alone	360 min (28 C)	3.46888	0.091593	6.23244
S1 Belgium/GHB-03021 isolate	170	176	YVSQPFL	853.445	S1 Belgium/GHB-03021 isolate + TMEM106B	10 s (ice)	0.901144	0.028888	6.11667
S1 Belgium/GHB-03021 isolate	170	176	YVSQPFL	853.445	S1 Belgium/GHB-03021 isolate + TMEM106B	10 s (RT)	1.58886	0.009703	6.11589
S1 Belgium/GHB-03021 isolate	170	176	YVSQPFL	853.445	S1 Belgium/GHB-03021 isolate + TMEM106B	1 min (RT)	2.22633	0.005538	6.1217
S1 Belgium/GHB-03021 isolate	170	176	YVSQPFL	853.445	S1 Belgium/GHB-03021 isolate + TMEM106B	10 min (RT)	2.58285	0.005283	6.12631
S1 Belgium/GHB-03021 isolate	170	176	YVSQPFL	853.445	S1 Belgium/GHB-03021 isolate + TMEM106B	100 min (RT)	2.58811	0.01893	6.11747
S1 Belgium/GHB-03021 isolate	170	176	YVSQPFL	853.445	S1 Belgium/GHB-03021 isolate + TMEM106B	100 min (28 C)	2.71561	0.027946	6.11997
S1 Belgium/GHB-03021 isolate	170	176	YVSQPFL	853.445	S1 Belgium/GHB-03021 isolate + TMEM106B	360 min (28 C)	2.90168	0.001926	6.74798
S1 Belgium/GHB-03021 isolate	170	176	YVSQPFL	853.445	S1 Belgium/GHB-03021 isolate alone	10 s (ice)	0.884578	0.005654	6.12241
S1 Belgium/GHB-03021 isolate	170	176	YVSQPFL	853.445	S1 Belgium/GHB-03021 isolate alone	10 s (RT)	1.50344	0.045208	6.12078
S1 Belgium/GHB-03021 isolate	170	176	YVSQPFL	853.445	S1 Belgium/GHB-03021 isolate alone	1 min (RT)	2.15533	0.052141	6.12097
S1 Belgium/GHB-03021 isolate	170	176	YVSQPFL	853.445	S1 Belgium/GHB-03021 isolate alone	10 min (RT)	2.54522	0.103667	6.12158
S1 Belgium/GHB-03021 isolate	170	176	YVSQPFL	853.445	S1 Belgium/GHB-03021 isolate alone	100 min (RT)	2.58659	0.028349	6.11746
S1 Belgium/GHB-03021 isolate	170	176	YVSQPFL	853.445	S1 Belgium/GHB-03021 isolate alone	100 min (28 C)	2.72926	0.0287	6.1128
S1 Belgium/GHB-03021 isolate	170	176	YVSQPFL	853.445	S1 Belgium/GHB-03021 isolate alone	360 min (28 C)	2.98334	0.027626	6.7413
S1 Belgium/GHB-03021 isolate	177	191	MDLEGKQGNFKNLRE	1778.89	S1 Belgium/GHB-03021 isolate + TMEM106B	10 s (ice)	4.11522	0.147264	4.52579
S1 Belgium/GHB-03021 isolate	177	191	MDLEGKQGNFKNLRE	1778.89	S1 Belgium/GHB-03021 isolate + TMEM106B	10 s (RT)	5.29255	0.147006	4.52498
S1 Belgium/GHB-03021 isolate	177	191	MDLEGKQGNFKNLRE	1778.89	S1 Belgium/GHB-03021 isolate + TMEM106B	1 min (RT)	5.3753	0.057753	4.52596
S1 Belgium/GHB-03021 isolate	177	191	MDLEGKQGNFKNLRE	1778.89	S1 Belgium/GHB-03021 isolate + TMEM106B	10 min (RT)	6.1646	0.131848	4.53563
S1 Belgium/GHB-03021 isolate	177	191	MDLEGKQGNFKNLRE	1778.89	S1 Belgium/GHB-03021 isolate + TMEM106B	100 min (RT)	6.8692	0.059972	4.52777
S1 Belgium/GHB-03021 isolate	177	191	MDLEGKQGNFKNLRE	1778.89	S1 Belgium/GHB-03021 isolate + TMEM106B	100 min (28 C)	7.37846	0.233747	4.52919
S1 Belgium/GHB-03021 isolate	177	191	MDLEGKQGNFKNLRE	1778.89	S1 Belgium/GHB-03021 isolate + TMEM106B	360 min (28 C)	7.94192	0.142727	4.54315
S1 Belgium/GHB-03021 isolate	177	191	MDLEGKQGNFKNLRE	1778.89	S1 Belgium/GHB-03021 isolate alone	10 s (ice)	3.97894	0.054852	4.53934
S1 Belgium/GHB-03021 isolate	177	191	MDLEGKQGNFKNLRE	1778.89	S1 Belgium/GHB-03021 isolate alone	10 s (RT)	5.25155	0.169146	4.53225
S1 Belgium/GHB-03021 isolate	177	191	MDLEGKQGNFKNLRE	1778.89	S1 Belgium/GHB-03021 isolate alone	1 min (RT)	5.27207	0.15887	4.53307
S1 Belgium/GHB-03021 isolate	177	191	MDLEGKQGNFKNLRE	1778.89	S1 Belgium/GHB-03021 isolate alone	10 min (RT)	5.92806	0.141081	4.53634
S1 Belgium/GHB-03021 isolate	177	191	MDLEGKQGNFKNLRE	1778.89	S1 Belgium/GHB-03021 isolate alone	100 min (RT)	6.78445	0.158604	4.53182
S1 Belgium/GHB-03021 isolate	177	191	MDLEGKQGNFKNLRE	1778.89	S1 Belgium/GHB-03021 isolate alone	100 min (28 C)	7.45803	0.00342	4.52627
S1 Belgium/GHB-03021 isolate	177	191	MDLEGKQGNFKNLRE	1778.89	S1 Belgium/GHB-03021 isolate alone	360 min (28 C)	8.00893	0.03463	4.55455
S1 Belgium/GHB-03021 isolate	178	191	DLEGKQGNFKNLRE	1647.84	S1 Belgium/GHB-03021 isolate + TMEM106B	10 s (ice)	3.62417	0.007968	4.53441
S1 Belgium/GHB-03021 isolate	178	191	DLEGKQGNFKNLRE	1647.84	S1 Belgium/GHB-03021 isolate + TMEM106B	10 s (RT)	4.64594	0.232884	4.52817
S1 Belgium/GHB-03021 isolate	178	191	DLEGKQGNFKNLRE	1647.84	S1 Belgium/GHB-03021 isolate + TMEM106B	1 min (RT)	4.58805	0.032472	4.53442
S1 Belgium/GHB-03021 isolate	178	191	DLEGKQGNFKNLRE	1647.84	S1 Belgium/GHB-03021 isolate + TMEM106B	10 min (RT)	5.36489	0.091234	4.53744
S1 Belgium/GHB-03021 isolate	178	191	DLEGKQGNFKNLRE	1647.84	S1 Belgium/GHB-03021 isolate + TMEM106B	100 min (RT)	6.15943	0.127949	4.53414
S1 Belgium/GHB-03021 isolate	178	191	DLEGKQGNFKNLRE	1647.84	S1 Belgium/GHB-03021 isolate + TMEM106B	100 min (28 C)	6.86744	0.253922	4.53743
S1 Belgium/GHB-03021 isolate	178	191	DLEGKQGNFKNLRE	1647.84	S1 Belgium/GHB-03021 isolate + TMEM106B	360 min (28 C)	7.23432	0.042461	4.54577
S1 Belgium/GHB-03021 isolate	178	191	DLEGKQGNFKNLRE	1647.84	S1 Belgium/GHB-03021 isolate alone	10 s (ice)	3.4244	0.050985	4.54381
S1 Belgium/GHB-03021 isolate	178	191	DLEGKQGNFKNLRE	1647.84	S1 Belgium/GHB-03021 isolate alone	10 s (RT)	4.52004	0.323051	4.54143
S1 Belgium/GHB-03021 isolate	178	191	DLEGKQGNFKNLRE	1647.84	S1 Belgium/GHB-03021 isolate alone	1 min (RT)	4.51112	0.082154	4.53716
S1 Belgium/GHB-03021 isolate	178	191	DLEGKQGNFKNLRE	1647.84	S1 Belgium/GHB-03021 isolate alone	10 min (RT)	5.03504	0.146965	4.54396
S1 Belgium/GHB-03021 isolate	178	191	DLEGKQGNFKNLRE	1647.84	S1 Belgium/GHB-03021 isolate alone	100 min (RT)	6.06734	0.11078	4.53698
S1 Belgium/GHB-03021 isolate	178	191	DLEGKQGNFKNLRE	1647.84	S1 Belgium/GHB-03021 isolate alone	100 min (28 C)	6.71266	0.003192	4.53681
S1 Belgium/GHB-03021 isolate	178	191	DLEGKQGNFKNLRE	1647.84	S1 Belgium/GHB-03021 isolate alone	360 min (28 C)	7.26706	0.078086	4.55542
S1 Belgium/GHB-03021 isolate	179	191	LEGKQGNFKNLRE	1532.82	S1 Belgium/GHB-03021 isolate + TMEM106B	10 s (ice)	3.8686	0.031565	3.83968
S1 Belgium/GHB-03021 isolate	179	191	LEGKQGNFKNLRE	1532.82	S1 Belgium/GHB-03021 isolate + TMEM106B	10 s (RT)	4.76925	0.106253	3.84205
S1 Belgium/GHB-03021 isolate	179	191	LEGKQGNFKNLRE	1532.82	S1 Belgium/GHB-03021 isolate + TMEM106B	1 min (RT)	4.84324	0.035248	3.86385
S1 Belgium/GHB-03021 isolate	179	191	LEGKQGNFKNLRE	1532.82	S1 Belgium/GHB-03021 isolate + TMEM106B	10 min (RT)	5.29677	0.046636	3.85107
S1 Belgium/GHB-03021 isolate	179	191	LEGKQGNFKNLRE	1532.82	S1 Belgium/GHB-03021 isolate + TMEM106B	100 min (RT)	5.98717	0.0741	3.86431
S1 Belgium/GHB-03021 isolate	179	191	LEGKQGNFKNLRE	1532.82	S1 Belgium/GHB-03021 isolate + TMEM106B	100 min (28 C)	6.90506	0.056531	3.86145
S1 Belgium/GHB-03021 isolate	179	191	LEGKQGNFKNLRE	1532.82	S1 Belgium/GHB-03021 isolate + TMEM106B	360 min (28 C)	6.71357	0.144466	3.74387
S1 Belgium/GHB-03021 isolate	179	191	LEGKQGNFKNLRE	1532.82	S1 Belgium/GHB-03021 isolate alone	10 s (ice)	4.04535	0.170088	3.85721
S1 Belgium/GHB-03021 isolate	179	191	LEGKQGNFKNLRE	1532.82	S1 Belgium/GHB-03021 isolate alone	10 s (RT)	4.69111	0.08421	3.87194
S1 Belgium/GHB-03021 isolate	179	191	LEGKQGNFKNLRE	1532.82	S1 Belgium/GHB-03021 isolate alone	1 min (RT)	4.54591	0.148011	3.84536
S1 Belgium/GHB-03021 isolate	179	191	LEGKQGNFKNLRE	1532.82	S1 Belgium/GHB-03021 isolate alone	10 min (RT)	5.01985	0.131383	3.84582
S1 Belgium/GHB-03021 isolate	179	191	LEGKQGNFKNLRE	1532.82	S1 Belgium/GHB-03021 isolate alone	100 min (RT)	6.00383	0.097516	3.84728
S1 Belgium/GHB-03021 isolate	179	191	LEGKQGNFKNLRE	1532.82	S1 Belgium/GHB-03021 isolate alone	100 min (28 C)	6.87301	0.103796	3.85841
S1 Belgium/GHB-03021 isolate	179	191	LEGKQGNFKNLRE	1532.82	S1 Belgium/GHB-03021 isolate alone	360 min (28 C)	6.84164	0.033478	3.73698
S1 Belgium/GHB-03021 isolate	180	191	EGKQGNFKNLRE	1419.73	S1 Belgium/GHB-03021 isolate + TMEM106B	10 s (ice)	2.40079	0.02338	3.75379
S1 Belgium/GHB-03021 isolate	180	191	EGKQGNFKNLRE	1419.73	S1 Belgium/GHB-03021 isolate + TMEM106B	10 s (RT)	3.1899	0.116003	3.75462
S1 Belgium/GHB-03021 isolate	180	191	EGKQGNFKNLRE	1419.73	S1 Belgium/GHB-03021 isolate + TMEM106B	1 min (RT)	3.34729	0.037384	3.75227
S1 Belgium/GHB-03021 isolate	180	191	EGKQGNFKNLRE	1419.73	S1 Belgium/GHB-03021 isolate + TMEM106B	10 min (RT)	4.09986	0.0008	3.75992
S1 Belgium/GHB-03021 isolate	180	191	EGKQGNFKNLRE	1419.73	S1 Belgium/GHB-03021 isolate + TMEM106B	100 min (RT)	4.73905	0.036396	3.76126
S1 Belgium/GHB-03021 isolate	180	191	EGKQGNFKNLRE	1419.73	S1 Belgium/GHB-03021 isolate + TMEM106B	100 min (28 C)	5.29896	0.179404	3.75781
S1 Belgium/GHB-03021 isolate	180	191	EGKQGNFKNLRE	1419.73	S1 Belgium/GHB-03021 isolate + TMEM106B	360 min (28 C)	6.50001	0.133398	4.54669
S1 Belgium/GHB-03021 isolate	180	191	EGKQGNFKNLRE	1419.73	S1 Belgium/GHB-03021 isolate alone	10 s (ice)	2.41207	0.014016	3.76006
S1 Belgium/GHB-03021 isolate	180	191	EGKQGNFKNLRE	1419.73	S1 Belgium/GHB-03021 isolate alone	10 s (RT)	3.20772	0.123845	3.76319
S1 Belgium/GHB-03021 isolate	180	191	EGKQGNFKNLRE	1419.73	S1 Belgium/GHB-03021 isolate alone	1 min (RT)	3.14064	0.045876	3.75724
S1 Belgium/GHB-03021 isolate	180	191	EGKQGNFKNLRE	1419.73	S1 Belgium/GHB-03021 isolate alone	10 min (RT)	3.86393	0.165782	3.75601
S1 Belgium/GHB-03021 isolate	180	191	EGKQGNFKNLRE	1419.73	S1 Belgium/GHB-03021 isolate alone	100 min (RT)	4.81558	0.04044	3.76099
S1 Belgium/GHB-03021 isolate	180	191	EGKQGNFKNLRE	1419.73	S1 Belgium/GHB-03021 isolate alone	100 min (28 C)	5.30855	0.067972	3.75756
S1 Belgium/GHB-03021 isolate	180	191	EGKQGNFKNLRE	1419.73	S1 Belgium/GHB-03021 isolate alone	360 min (28 C)	6.50269	0.058406	4.55896
S1 Belgium/GHB-03021 isolate	192	199	FVFKNIDG	939.493	S1 Belgium/GHB-03021 isolate + TMEM106B	10 s (ice)	0.549712	0.021123	5.29845
S1 Belgium/GHB-03021 isolate	192	199	FVFKNIDG	939.493	S1 Belgium/GHB-03021 isolate + TMEM106B	10 s (RT)	0.986481	0.016215	5.30067
S1 Belgium/GHB-03021 isolate	192	199	FVFKNIDG	939.493	S1 Belgium/GHB-03021 isolate + TMEM106B	1 min (RT)	1.16168	0.005081	5.29881
S1 Belgium/GHB-03021 isolate	192	199	FVFKNIDG	939.493	S1 Belgium/GHB-03021 isolate + TMEM106B	10 min (RT)	1.83326	0.006948	5.31025
S1 Belgium/GHB-03021 isolate	192	199	FVFKNIDG	939.493	S1 Belgium/GHB-03021 isolate + TMEM106B	100 min (RT)	2.17174	0.024669	5.30373
S1 Belgium/GHB-03021 isolate	192	199	FVFKNIDG	939.493	S1 Belgium/GHB-03021 isolate + TMEM106B	100 min (28 C)	2.2973	0.064904	5.30351
S1 Belgium/GHB-03021 isolate	192	199	FVFKNIDG	939.493	S1 Belgium/GHB-03021 isolate + TMEM106B	360 min (28 C)	2.47105	0.003245	5.64354
S1 Belgium/GHB-03021 isolate	192	199	FVFKNIDG	939.493	S1 Belgium/GHB-03021 isolate alone	10 s (ice)	0.491352	0.003092	5.30445
S1 Belgium/GHB-03021 isolate	192	199	FVFKNIDG	939.493	S1 Belgium/GHB-03021 isolate alone	10 s (RT)	0.922727	0.019976	5.30584
S1 Belgium/GHB-03021 isolate	192	199	FVFKNIDG	939.493	S1 Belgium/GHB-03021 isolate alone	1 min (RT)	1.12489	0.024948	5.30802
S1 Belgium/GHB-03021 isolate	192	199	FVFKNIDG	939.493	S1 Belgium/GHB-03021 isolate alone	10 min (RT)	1.7254	0.022599	5.3114
S1 Belgium/GHB-03021 isolate	192	199	FVFKNIDG	939.493	S1 Belgium/GHB-03021 isolate alone	100 min (RT)	2.17388	0.050753	5.30321
S1 Belgium/GHB-03021 isolate	192	199	FVFKNIDG	939.493	S1 Belgium/GHB-03021 isolate alone	100 min (28 C)	2.30263	0.008015	5.29997
S1 Belgium/GHB-03021 isolate	192	199	FVFKNIDG	939.493	S1 Belgium/GHB-03021 isolate alone	360 min (28 C)	2.49622	0.008266	5.65081
S1 Belgium/GHB-03021 isolate	192	200	FVFKNIDGY	1102.56	S1 Belgium/GHB-03021 isolate + TMEM106B	10 s (ice)	0.718231	0.001109	5.65141
S1 Belgium/GHB-03021 isolate	192	200	FVFKNIDGY	1102.56	S1 Belgium/GHB-03021 isolate + TMEM106B	10 s (RT)	1.16278	0.014309	5.65611
S1 Belgium/GHB-03021 isolate	192	200	FVFKNIDGY	1102.56	S1 Belgium/GHB-03021 isolate + TMEM106B	1 min (RT)	1.37777	0.01042	5.66045
S1 Belgium/GHB-03021 isolate	192	200	FVFKNIDGY	1102.56	S1 Belgium/GHB-03021 isolate + TMEM106B	10 min (RT)	1.99551	0.01863	5.66669
S1 Belgium/GHB-03021 isolate	192	200	FVFKNIDGY	1102.56	S1 Belgium/GHB-03021 isolate + TMEM106B	100 min (RT)	2.54702	0.040383	5.6574
S1 Belgium/GHB-03021 isolate	192	200	FVFKNIDGY	1102.56	S1 Belgium/GHB-03021 isolate + TMEM106B	100 min (28 C)	2.82941	0.020658	5.65454
S1 Belgium/GHB-03021 isolate	192	200	FVFKNIDGY	1102.56	S1 Belgium/GHB-03021 isolate + TMEM106B	360 min (28 C)	3.28223	0.011327	6.23416
S1 Belgium/GHB-03021 isolate	192	200	FVFKNIDGY	1102.56	S1 Belgium/GHB-03021 isolate alone	10 s (ice)	0.584589	0.019274	5.65734
S1 Belgium/GHB-03021 isolate	192	200	FVFKNIDGY	1102.56	S1 Belgium/GHB-03021 isolate alone	10 s (RT)	1.09903	0.00851	5.65695
S1 Belgium/GHB-03021 isolate	192	200	FVFKNIDGY	1102.56	S1 Belgium/GHB-03021 isolate alone	1 min (RT)	1.32881	0.01998	5.66125
S1 Belgium/GHB-03021 isolate	192	200	FVFKNIDGY	1102.56	S1 Belgium/GHB-03021 isolate alone	10 min (RT)	1.89277	0.011844	5.65866
S1 Belgium/GHB-03021 isolate	192	200	FVFKNIDGY	1102.56	S1 Belgium/GHB-03021 isolate alone	100 min (RT)	2.49637	0.029103	5.65473
S1 Belgium/GHB-03021 isolate	192	200	FVFKNIDGY	1102.56	S1 Belgium/GHB-03021 isolate alone	100 min (28 C)	2.74684	0.04759	5.65201
S1 Belgium/GHB-03021 isolate	192	200	FVFKNIDGY	1102.56	S1 Belgium/GHB-03021 isolate alone	360 min (28 C)	3.28239	0.021406	6.24474
S1 Belgium/GHB-03021 isolate	192	201	FVFKNIDGYF	1249.63	S1 Belgium/GHB-03021 isolate + TMEM106B	10 s (ice)	0.438375	0.019574	6.2457
S1 Belgium/GHB-03021 isolate	192	201	FVFKNIDGYF	1249.63	S1 Belgium/GHB-03021 isolate + TMEM106B	10 s (RT)	0.943631	0.026538	6.24792
S1 Belgium/GHB-03021 isolate	192	201	FVFKNIDGYF	1249.63	S1 Belgium/GHB-03021 isolate + TMEM106B	1 min (RT)	1.13324	0.009562	6.25546
S1 Belgium/GHB-03021 isolate	192	201	FVFKNIDGYF	1249.63	S1 Belgium/GHB-03021 isolate + TMEM106B	10 min (RT)	1.86314	0.001762	6.26607
S1 Belgium/GHB-03021 isolate	192	201	FVFKNIDGYF	1249.63	S1 Belgium/GHB-03021 isolate + TMEM106B	100 min (RT)	2.47398	0.035367	6.25501
S1 Belgium/GHB-03021 isolate	192	201	FVFKNIDGYF	1249.63	S1 Belgium/GHB-03021 isolate + TMEM106B	100 min (28 C)	2.68139	0.114907	6.25115
S1 Belgium/GHB-03021 isolate	192	201	FVFKNIDGYF	1249.63	S1 Belgium/GHB-03021 isolate + TMEM106B	360 min (28 C)	3.17498	0.0391	7.18679
S1 Belgium/GHB-03021 isolate	192	201	FVFKNIDGYF	1249.63	S1 Belgium/GHB-03021 isolate alone	10 s (ice)	0.343403	0.006837	6.24584
S1 Belgium/GHB-03021 isolate	192	201	FVFKNIDGYF	1249.63	S1 Belgium/GHB-03021 isolate alone	10 s (RT)	0.905313	0.035666	6.25035
S1 Belgium/GHB-03021 isolate	192	201	FVFKNIDGYF	1249.63	S1 Belgium/GHB-03021 isolate alone	1 min (RT)	1.10458	0.014634	6.25725
S1 Belgium/GHB-03021 isolate	192	201	FVFKNIDGYF	1249.63	S1 Belgium/GHB-03021 isolate alone	10 min (RT)	1.72923	0.040348	6.25592
S1 Belgium/GHB-03021 isolate	192	201	FVFKNIDGYF	1249.63	S1 Belgium/GHB-03021 isolate alone	100 min (RT)	2.4431	0.059859	6.24973
S1 Belgium/GHB-03021 isolate	192	201	FVFKNIDGYF	1249.63	S1 Belgium/GHB-03021 isolate alone	100 min (28 C)	2.67944	0.036304	6.24227
S1 Belgium/GHB-03021 isolate	192	201	FVFKNIDGYF	1249.63	S1 Belgium/GHB-03021 isolate alone	360 min (28 C)	3.26106	0.027302	7.18126
S1 Belgium/GHB-03021 isolate	192	212	FVFKNIDGYFKIYSKHTPINL	2544.36	S1 Belgium/GHB-03021 isolate + TMEM106B	10 s (ice)	2.07915	0.085634	5.69489
S1 Belgium/GHB-03021 isolate	192	212	FVFKNIDGYFKIYSKHTPINL	2544.36	S1 Belgium/GHB-03021 isolate + TMEM106B	10 s (RT)	2.52271	0.030462	5.70165
S1 Belgium/GHB-03021 isolate	192	212	FVFKNIDGYFKIYSKHTPINL	2544.36	S1 Belgium/GHB-03021 isolate + TMEM106B	1 min (RT)	2.9211	0.015656	5.71697
S1 Belgium/GHB-03021 isolate	192	212	FVFKNIDGYFKIYSKHTPINL	2544.36	S1 Belgium/GHB-03021 isolate + TMEM106B	10 min (RT)	4.18576	0.030131	5.7141
S1 Belgium/GHB-03021 isolate	192	212	FVFKNIDGYFKIYSKHTPINL	2544.36	S1 Belgium/GHB-03021 isolate + TMEM106B	100 min (RT)	5.0593	0.028857	5.69916
S1 Belgium/GHB-03021 isolate	192	212	FVFKNIDGYFKIYSKHTPINL	2544.36	S1 Belgium/GHB-03021 isolate + TMEM106B	100 min (28 C)	5.53716	0.113017	5.70549
S1 Belgium/GHB-03021 isolate	192	212	FVFKNIDGYFKIYSKHTPINL	2544.36	S1 Belgium/GHB-03021 isolate + TMEM106B	360 min (28 C)	6.63858	0.080491	6.48366
S1 Belgium/GHB-03021 isolate	192	212	FVFKNIDGYFKIYSKHTPINL	2544.36	S1 Belgium/GHB-03021 isolate alone	10 s (ice)	2.06071	0.009303	5.71042
S1 Belgium/GHB-03021 isolate	192	212	FVFKNIDGYFKIYSKHTPINL	2544.36	S1 Belgium/GHB-03021 isolate alone	10 s (RT)	2.53121	0.081953	5.70421
S1 Belgium/GHB-03021 isolate	192	212	FVFKNIDGYFKIYSKHTPINL	2544.36	S1 Belgium/GHB-03021 isolate alone	1 min (RT)	2.7994	0.063861	5.70584
S1 Belgium/GHB-03021 isolate	192	212	FVFKNIDGYFKIYSKHTPINL	2544.36	S1 Belgium/GHB-03021 isolate alone	10 min (RT)	4.11726	0.063072	5.70586
S1 Belgium/GHB-03021 isolate	192	212	FVFKNIDGYFKIYSKHTPINL	2544.36	S1 Belgium/GHB-03021 isolate alone	100 min (RT)	4.95768	0.068052	5.70513
S1 Belgium/GHB-03021 isolate	192	212	FVFKNIDGYFKIYSKHTPINL	2544.36	S1 Belgium/GHB-03021 isolate alone	100 min (28 C)	5.46288	0.057966	5.68958
S1 Belgium/GHB-03021 isolate	192	212	FVFKNIDGYFKIYSKHTPINL	2544.36	S1 Belgium/GHB-03021 isolate alone	360 min (28 C)	6.75605	0.047245	6.49062
S1 Belgium/GHB-03021 isolate	193	201	VFKNIDGYF	1102.56	S1 Belgium/GHB-03021 isolate + TMEM106B	10 s (ice)	0.963133	0.004853	5.87596
S1 Belgium/GHB-03021 isolate	193	201	VFKNIDGYF	1102.56	S1 Belgium/GHB-03021 isolate + TMEM106B	10 s (RT)	1.45674	0.008954	5.69942
S1 Belgium/GHB-03021 isolate	193	201	VFKNIDGYF	1102.56	S1 Belgium/GHB-03021 isolate + TMEM106B	1 min (RT)	1.61319	0.015513	5.88301
S1 Belgium/GHB-03021 isolate	193	201	VFKNIDGYF	1102.56	S1 Belgium/GHB-03021 isolate + TMEM106B	10 min (RT)	2.24434	0.019987	5.8894
S1 Belgium/GHB-03021 isolate	193	201	VFKNIDGYF	1102.56	S1 Belgium/GHB-03021 isolate + TMEM106B	100 min (RT)	2.81812	0.036319	5.87805
S1 Belgium/GHB-03021 isolate	193	201	VFKNIDGYF	1102.56	S1 Belgium/GHB-03021 isolate + TMEM106B	100 min (28 C)	3.11456	0.085146	5.88321
S1 Belgium/GHB-03021 isolate	193	201	VFKNIDGYF	1102.56	S1 Belgium/GHB-03021 isolate + TMEM106B	360 min (28 C)	3.27618	0.006542	6.23114
S1 Belgium/GHB-03021 isolate	193	201	VFKNIDGYF	1102.56	S1 Belgium/GHB-03021 isolate alone	10 s (ice)	0.832246	0.049856	5.68579
S1 Belgium/GHB-03021 isolate	193	201	VFKNIDGYF	1102.56	S1 Belgium/GHB-03021 isolate alone	10 s (RT)	1.36956	0.038023	5.88324
S1 Belgium/GHB-03021 isolate	193	201	VFKNIDGYF	1102.56	S1 Belgium/GHB-03021 isolate alone	1 min (RT)	1.60468	0.009876	5.88657
S1 Belgium/GHB-03021 isolate	193	201	VFKNIDGYF	1102.56	S1 Belgium/GHB-03021 isolate alone	10 min (RT)	2.10535	0.013524	5.88277
S1 Belgium/GHB-03021 isolate	193	201	VFKNIDGYF	1102.56	S1 Belgium/GHB-03021 isolate alone	100 min (RT)	2.72139	0.023882	5.87927
S1 Belgium/GHB-03021 isolate	193	201	VFKNIDGYF	1102.56	S1 Belgium/GHB-03021 isolate alone	100 min (28 C)	2.98813	0.059668	5.87458
S1 Belgium/GHB-03021 isolate	193	201	VFKNIDGYF	1102.56	S1 Belgium/GHB-03021 isolate alone	360 min (28 C)	3.4432	0.029317	6.2536
S1 Belgium/GHB-03021 isolate	194	200	FKNIDGY	856.42	S1 Belgium/GHB-03021 isolate + TMEM106B	10 s (ice)	0.583408	0.013551	5.49412
S1 Belgium/GHB-03021 isolate	194	200	FKNIDGY	856.42	S1 Belgium/GHB-03021 isolate + TMEM106B	10 s (RT)	1.10136	0.003287	5.49636
S1 Belgium/GHB-03021 isolate	194	200	FKNIDGY	856.42	S1 Belgium/GHB-03021 isolate + TMEM106B	1 min (RT)	1.27539	0.00245	5.50142
S1 Belgium/GHB-03021 isolate	194	200	FKNIDGY	856.42	S1 Belgium/GHB-03021 isolate + TMEM106B	10 min (RT)	1.60247	0.011342	5.50528
S1 Belgium/GHB-03021 isolate	194	200	FKNIDGY	856.42	S1 Belgium/GHB-03021 isolate + TMEM106B	100 min (RT)	2.03891	0.0216	5.49765
S1 Belgium/GHB-03021 isolate	194	200	FKNIDGY	856.42	S1 Belgium/GHB-03021 isolate + TMEM106B	100 min (28 C)	2.24976	0.010798	5.49774
S1 Belgium/GHB-03021 isolate	194	200	FKNIDGY	856.42	S1 Belgium/GHB-03021 isolate + TMEM106B	360 min (28 C)	2.71954	0.035375	5.8914
S1 Belgium/GHB-03021 isolate	194	200	FKNIDGY	856.42	S1 Belgium/GHB-03021 isolate alone	10 s (ice)	0.497709	0.030228	5.5004
S1 Belgium/GHB-03021 isolate	194	200	FKNIDGY	856.42	S1 Belgium/GHB-03021 isolate alone	10 s (RT)	1.05607	0.004064	5.50076
S1 Belgium/GHB-03021 isolate	194	200	FKNIDGY	856.42	S1 Belgium/GHB-03021 isolate alone	1 min (RT)	1.22857	0.054348	5.50206
S1 Belgium/GHB-03021 isolate	194	200	FKNIDGY	856.42	S1 Belgium/GHB-03021 isolate alone	10 min (RT)	1.55172	0.004676	5.49945
S1 Belgium/GHB-03021 isolate	194	200	FKNIDGY	856.42	S1 Belgium/GHB-03021 isolate alone	100 min (RT)	2.00321	0.026762	5.49467
S1 Belgium/GHB-03021 isolate	194	200	FKNIDGY	856.42	S1 Belgium/GHB-03021 isolate alone	100 min (28 C)	2.21415	0.052984	5.49851
S1 Belgium/GHB-03021 isolate	194	200	FKNIDGY	856.42	S1 Belgium/GHB-03021 isolate alone	360 min (28 C)	2.76395	0.029114	5.90465
S1 Belgium/GHB-03021 isolate	194	201	FKNIDGYF	1003.49	S1 Belgium/GHB-03021 isolate + TMEM106B	10 s (ice)	0.55631	0.003349	6.24959
S1 Belgium/GHB-03021 isolate	194	201	FKNIDGYF	1003.49	S1 Belgium/GHB-03021 isolate + TMEM106B	10 s (RT)	0.988099	0.018132	6.25161
S1 Belgium/GHB-03021 isolate	194	201	FKNIDGYF	1003.49	S1 Belgium/GHB-03021 isolate + TMEM106B	1 min (RT)	1.14641	0.012125	6.25933
S1 Belgium/GHB-03021 isolate	194	201	FKNIDGYF	1003.49	S1 Belgium/GHB-03021 isolate + TMEM106B	10 min (RT)	1.77302	0.013846	6.26635
S1 Belgium/GHB-03021 isolate	194	201	FKNIDGYF	1003.49	S1 Belgium/GHB-03021 isolate + TMEM106B	100 min (RT)	2.30619	0.011106	6.25455
S1 Belgium/GHB-03021 isolate	194	201	FKNIDGYF	1003.49	S1 Belgium/GHB-03021 isolate + TMEM106B	100 min (28 C)	2.52887	0.054856	6.25696
S1 Belgium/GHB-03021 isolate	194	201	FKNIDGYF	1003.49	S1 Belgium/GHB-03021 isolate + TMEM106B	360 min (28 C)	2.87882	0.033827	7.18679
S1 Belgium/GHB-03021 isolate	194	201	FKNIDGYF	1003.49	S1 Belgium/GHB-03021 isolate alone	10 s (ice)	0.484245	0.010205	6.25467
S1 Belgium/GHB-03021 isolate	194	201	FKNIDGYF	1003.49	S1 Belgium/GHB-03021 isolate alone	10 s (RT)	0.911221	0.03839	6.25823
S1 Belgium/GHB-03021 isolate	194	201	FKNIDGYF	1003.49	S1 Belgium/GHB-03021 isolate alone	1 min (RT)	1.12698	0.027293	6.26111
S1 Belgium/GHB-03021 isolate	194	201	FKNIDGYF	1003.49	S1 Belgium/GHB-03021 isolate alone	10 min (RT)	1.66067	0.004012	6.25874
S1 Belgium/GHB-03021 isolate	194	201	FKNIDGYF	1003.49	S1 Belgium/GHB-03021 isolate alone	100 min (RT)	2.23547	0.047801	6.25353
S1 Belgium/GHB-03021 isolate	194	201	FKNIDGYF	1003.49	S1 Belgium/GHB-03021 isolate alone	100 min (28 C)	2.44576	0.035222	6.25367
S1 Belgium/GHB-03021 isolate	194	201	FKNIDGYF	1003.49	S1 Belgium/GHB-03021 isolate alone	360 min (28 C)	2.91272	0.005794	7.1936
S1 Belgium/GHB-03021 isolate	195	201	KNIDGYF	856.42	S1 Belgium/GHB-03021 isolate + TMEM106B	10 s (ice)	0.568605	0.036465	5.66066
S1 Belgium/GHB-03021 isolate	195	201	KNIDGYF	856.42	S1 Belgium/GHB-03021 isolate + TMEM106B	10 s (RT)	0.988515	0.004874	5.66733
S1 Belgium/GHB-03021 isolate	195	201	KNIDGYF	856.42	S1 Belgium/GHB-03021 isolate + TMEM106B	1 min (RT)	1.10081	0.00287	5.66959
S1 Belgium/GHB-03021 isolate	195	201	KNIDGYF	856.42	S1 Belgium/GHB-03021 isolate + TMEM106B	10 min (RT)	1.65593	0.014067	5.67702
S1 Belgium/GHB-03021 isolate	195	201	KNIDGYF	856.42	S1 Belgium/GHB-03021 isolate + TMEM106B	100 min (RT)	2.04134	0.014319	5.66698
S1 Belgium/GHB-03021 isolate	195	201	KNIDGYF	856.42	S1 Belgium/GHB-03021 isolate + TMEM106B	100 min (28 C)	2.36448	0.040163	5.66772
S1 Belgium/GHB-03021 isolate	195	201	KNIDGYF	856.42	S1 Belgium/GHB-03021 isolate + TMEM106B	360 min (28 C)	2.66958	0.037739	6.23581
S1 Belgium/GHB-03021 isolate	195	201	KNIDGYF	856.42	S1 Belgium/GHB-03021 isolate alone	10 s (ice)	0.484958	0.000474	5.66558
S1 Belgium/GHB-03021 isolate	195	201	KNIDGYF	856.42	S1 Belgium/GHB-03021 isolate alone	10 s (RT)	0.899295	0.027677	5.66904
S1 Belgium/GHB-03021 isolate	195	201	KNIDGYF	856.42	S1 Belgium/GHB-03021 isolate alone	1 min (RT)	1.07933	0.021868	5.67388
S1 Belgium/GHB-03021 isolate	195	201	KNIDGYF	856.42	S1 Belgium/GHB-03021 isolate alone	10 min (RT)	1.51694	0.001456	5.675
S1 Belgium/GHB-03021 isolate	195	201	KNIDGYF	856.42	S1 Belgium/GHB-03021 isolate alone	100 min (RT)	2.0422	0.06223	5.66362
S1 Belgium/GHB-03021 isolate	195	201	KNIDGYF	856.42	S1 Belgium/GHB-03021 isolate alone	100 min (28 C)	2.3186	0.008598	5.66534
S1 Belgium/GHB-03021 isolate	195	201	KNIDGYF	856.42	S1 Belgium/GHB-03021 isolate alone	360 min (28 C)	2.69447	0.015324	6.24771
S1 Belgium/GHB-03021 isolate	200	212	YFKIYSKHTPINL	1623.89	S1 Belgium/GHB-03021 isolate + TMEM106B	10 s (ice)	1.27644	0.054833	5.06184
S1 Belgium/GHB-03021 isolate	200	212	YFKIYSKHTPINL	1623.89	S1 Belgium/GHB-03021 isolate + TMEM106B	10 s (RT)	1.46101	0.059098	5.07037
S1 Belgium/GHB-03021 isolate	200	212	YFKIYSKHTPINL	1623.89	S1 Belgium/GHB-03021 isolate + TMEM106B	1 min (RT)	1.8148	0.058845	5.07315
S1 Belgium/GHB-03021 isolate	200	212	YFKIYSKHTPINL	1623.89	S1 Belgium/GHB-03021 isolate + TMEM106B	10 min (RT)	2.48682	0.007498	5.07565
S1 Belgium/GHB-03021 isolate	200	212	YFKIYSKHTPINL	1623.89	S1 Belgium/GHB-03021 isolate + TMEM106B	100 min (RT)	2.65365	0.090138	5.07057
S1 Belgium/GHB-03021 isolate	200	212	YFKIYSKHTPINL	1623.89	S1 Belgium/GHB-03021 isolate + TMEM106B	100 min (28 C)	2.92748	0.038119	5.07441
S1 Belgium/GHB-03021 isolate	200	212	YFKIYSKHTPINL	1623.89	S1 Belgium/GHB-03021 isolate + TMEM106B	360 min (28 C)	3.19998	0.077944	5.39753
S1 Belgium/GHB-03021 isolate	200	212	YFKIYSKHTPINL	1623.89	S1 Belgium/GHB-03021 isolate alone	10 s (ice)	1.36119	0.012434	5.07972
S1 Belgium/GHB-03021 isolate	200	212	YFKIYSKHTPINL	1623.89	S1 Belgium/GHB-03021 isolate alone	10 s (RT)	1.51152	0.046727	5.06853
S1 Belgium/GHB-03021 isolate	200	212	YFKIYSKHTPINL	1623.89	S1 Belgium/GHB-03021 isolate alone	1 min (RT)	1.72604	0.034923	5.07266
S1 Belgium/GHB-03021 isolate	200	212	YFKIYSKHTPINL	1623.89	S1 Belgium/GHB-03021 isolate alone	10 min (RT)	2.39027	0.04872	5.07231
S1 Belgium/GHB-03021 isolate	200	212	YFKIYSKHTPINL	1623.89	S1 Belgium/GHB-03021 isolate alone	100 min (RT)	2.61422	0.021384	5.06756
S1 Belgium/GHB-03021 isolate	200	212	YFKIYSKHTPINL	1623.89	S1 Belgium/GHB-03021 isolate alone	100 min (28 C)	2.93977	0.033514	5.06608
S1 Belgium/GHB-03021 isolate	200	212	YFKIYSKHTPINL	1623.89	S1 Belgium/GHB-03021 isolate alone	360 min (28 C)	3.26979	0.044061	5.39939
S1 Belgium/GHB-03021 isolate	201	212	FKIYSKHTPINL	1460.83	S1 Belgium/GHB-03021 isolate + TMEM106B	10 s (ice)	1.31768	0.028732	4.87802
S1 Belgium/GHB-03021 isolate	201	212	FKIYSKHTPINL	1460.83	S1 Belgium/GHB-03021 isolate + TMEM106B	10 s (RT)	1.43703	0.053168	4.88441
S1 Belgium/GHB-03021 isolate	201	212	FKIYSKHTPINL	1460.83	S1 Belgium/GHB-03021 isolate + TMEM106B	1 min (RT)	1.73581	0.044332	4.88978
S1 Belgium/GHB-03021 isolate	201	212	FKIYSKHTPINL	1460.83	S1 Belgium/GHB-03021 isolate + TMEM106B	10 min (RT)	2.33442	0.051915	4.89578
S1 Belgium/GHB-03021 isolate	201	212	FKIYSKHTPINL	1460.83	S1 Belgium/GHB-03021 isolate + TMEM106B	100 min (RT)	2.54922	0.015905	4.88718
S1 Belgium/GHB-03021 isolate	201	212	FKIYSKHTPINL	1460.83	S1 Belgium/GHB-03021 isolate + TMEM106B	100 min (28 C)	2.77217	0.129604	4.88317
S1 Belgium/GHB-03021 isolate	201	212	FKIYSKHTPINL	1460.83	S1 Belgium/GHB-03021 isolate + TMEM106B	360 min (28 C)	3.06011	0.077154	5.08439
S1 Belgium/GHB-03021 isolate	201	212	FKIYSKHTPINL	1460.83	S1 Belgium/GHB-03021 isolate alone	10 s (ice)	1.35723	0.015468	4.89087
S1 Belgium/GHB-03021 isolate	201	212	FKIYSKHTPINL	1460.83	S1 Belgium/GHB-03021 isolate alone	10 s (RT)	1.43843	0.040331	4.89286
S1 Belgium/GHB-03021 isolate	201	212	FKIYSKHTPINL	1460.83	S1 Belgium/GHB-03021 isolate alone	1 min (RT)	1.65235	0.054566	4.89488
S1 Belgium/GHB-03021 isolate	201	212	FKIYSKHTPINL	1460.83	S1 Belgium/GHB-03021 isolate alone	10 min (RT)	2.26882	0.031954	4.89163
S1 Belgium/GHB-03021 isolate	201	212	FKIYSKHTPINL	1460.83	S1 Belgium/GHB-03021 isolate alone	100 min (RT)	2.62114	0.071135	4.88692
S1 Belgium/GHB-03021 isolate	201	212	FKIYSKHTPINL	1460.83	S1 Belgium/GHB-03021 isolate alone	100 min (28 C)	2.83934	0.002819	4.88053
S1 Belgium/GHB-03021 isolate	201	212	FKIYSKHTPINL	1460.83	S1 Belgium/GHB-03021 isolate alone	360 min (28 C)	3.05381	0.031679	5.09544
S1 Belgium/GHB-03021 isolate	202	212	KIYSKHTPINL	1313.76	S1 Belgium/GHB-03021 isolate + TMEM106B	10 s (ice)	1.2327	0.021554	4.46326
S1 Belgium/GHB-03021 isolate	202	212	KIYSKHTPINL	1313.76	S1 Belgium/GHB-03021 isolate + TMEM106B	10 s (RT)	1.41097	0.040139	4.45872
S1 Belgium/GHB-03021 isolate	202	212	KIYSKHTPINL	1313.76	S1 Belgium/GHB-03021 isolate + TMEM106B	1 min (RT)	1.58861	0.017332	4.47378
S1 Belgium/GHB-03021 isolate	202	212	KIYSKHTPINL	1313.76	S1 Belgium/GHB-03021 isolate + TMEM106B	10 min (RT)	2.18723	0.041323	4.48239
S1 Belgium/GHB-03021 isolate	202	212	KIYSKHTPINL	1313.76	S1 Belgium/GHB-03021 isolate + TMEM106B	100 min (RT)	2.2873	0.051213	4.47297
S1 Belgium/GHB-03021 isolate	202	212	KIYSKHTPINL	1313.76	S1 Belgium/GHB-03021 isolate + TMEM106B	100 min (28 C)	2.55506	0.106735	4.46589
S1 Belgium/GHB-03021 isolate	202	212	KIYSKHTPINL	1313.76	S1 Belgium/GHB-03021 isolate + TMEM106B	360 min (28 C)	2.85549	0.060631	4.37326
S1 Belgium/GHB-03021 isolate	202	212	KIYSKHTPINL	1313.76	S1 Belgium/GHB-03021 isolate alone	10 s (ice)	1.31735	0.033599	4.47025
S1 Belgium/GHB-03021 isolate	202	212	KIYSKHTPINL	1313.76	S1 Belgium/GHB-03021 isolate alone	10 s (RT)	1.41501	0.084052	4.47548
S1 Belgium/GHB-03021 isolate	202	212	KIYSKHTPINL	1313.76	S1 Belgium/GHB-03021 isolate alone	1 min (RT)	1.51605	0.019504	4.47593
S1 Belgium/GHB-03021 isolate	202	212	KIYSKHTPINL	1313.76	S1 Belgium/GHB-03021 isolate alone	10 min (RT)	2.18485	0.070463	4.48022
S1 Belgium/GHB-03021 isolate	202	212	KIYSKHTPINL	1313.76	S1 Belgium/GHB-03021 isolate alone	100 min (RT)	2.30766	0.033905	4.46975
S1 Belgium/GHB-03021 isolate	202	212	KIYSKHTPINL	1313.76	S1 Belgium/GHB-03021 isolate alone	100 min (28 C)	2.56778	0.011146	4.45901
S1 Belgium/GHB-03021 isolate	202	212	KIYSKHTPINL	1313.76	S1 Belgium/GHB-03021 isolate alone	360 min (28 C)	2.89878	0.025353	4.37995
S1 Belgium/GHB-03021 isolate	205	212	SKHTPINL	909.515	S1 Belgium/GHB-03021 isolate + TMEM106B	10 s (ice)	0.995534	0.04452	4.5562
S1 Belgium/GHB-03021 isolate	205	212	SKHTPINL	909.515	S1 Belgium/GHB-03021 isolate + TMEM106B	10 s (RT)	1.17889	0.011409	4.55639
S1 Belgium/GHB-03021 isolate	205	212	SKHTPINL	909.515	S1 Belgium/GHB-03021 isolate + TMEM106B	1 min (RT)	1.50481	0.040961	4.56889
S1 Belgium/GHB-03021 isolate	205	212	SKHTPINL	909.515	S1 Belgium/GHB-03021 isolate + TMEM106B	10 min (RT)	2.06143	0.014347	4.56564
S1 Belgium/GHB-03021 isolate	205	212	SKHTPINL	909.515	S1 Belgium/GHB-03021 isolate + TMEM106B	100 min (RT)	2.0968	0.041642	4.55659
S1 Belgium/GHB-03021 isolate	205	212	SKHTPINL	909.515	S1 Belgium/GHB-03021 isolate + TMEM106B	100 min (28 C)	2.13234	0.063338	4.55933
S1 Belgium/GHB-03021 isolate	205	212	SKHTPINL	909.515	S1 Belgium/GHB-03021 isolate alone	10 s (ice)	1.13445	0.031669	4.56927
S1 Belgium/GHB-03021 isolate	205	212	SKHTPINL	909.515	S1 Belgium/GHB-03021 isolate alone	10 s (RT)	1.14411	0.074828	4.55813
S1 Belgium/GHB-03021 isolate	205	212	SKHTPINL	909.515	S1 Belgium/GHB-03021 isolate alone	1 min (RT)	1.5022	0.042142	4.55546
S1 Belgium/GHB-03021 isolate	205	212	SKHTPINL	909.515	S1 Belgium/GHB-03021 isolate alone	10 min (RT)	2.0439	0.004889	4.55494
S1 Belgium/GHB-03021 isolate	205	212	SKHTPINL	909.515	S1 Belgium/GHB-03021 isolate alone	100 min (RT)	2.10514	0.043683	4.5573
S1 Belgium/GHB-03021 isolate	205	212	SKHTPINL	909.515	S1 Belgium/GHB-03021 isolate alone	100 min (28 C)	2.1337	0.07734	4.55631
S1 Belgium/GHB-03021 isolate	205	212	SKHTPINL	909.515	S1 Belgium/GHB-03021 isolate alone	360 min (28 C)	2.50747	0.066367	4.42816
S1 Belgium/GHB-03021 isolate	213	220	VRDLPQGF	931.5	S1 Belgium/GHB-03021 isolate + TMEM106B	10 s (ice)	1.69145	0.057151	5.24237
S1 Belgium/GHB-03021 isolate	213	220	VRDLPQGF	931.5	S1 Belgium/GHB-03021 isolate + TMEM106B	10 s (RT)	2.26739	0.036631	5.24852
S1 Belgium/GHB-03021 isolate	213	220	VRDLPQGF	931.5	S1 Belgium/GHB-03021 isolate + TMEM106B	1 min (RT)	2.57919	0.000648	5.25226
S1 Belgium/GHB-03021 isolate	213	220	VRDLPQGF	931.5	S1 Belgium/GHB-03021 isolate + TMEM106B	10 min (RT)	2.74744	0.006786	5.25669
S1 Belgium/GHB-03021 isolate	213	220	VRDLPQGF	931.5	S1 Belgium/GHB-03021 isolate + TMEM106B	100 min (RT)	2.74039	0.039022	5.24995
S1 Belgium/GHB-03021 isolate	213	220	VRDLPQGF	931.5	S1 Belgium/GHB-03021 isolate + TMEM106B	100 min (28 C)	2.88709	0.06088	5.24576
S1 Belgium/GHB-03021 isolate	213	220	VRDLPQGF	931.5	S1 Belgium/GHB-03021 isolate + TMEM106B	360 min (28 C)	3.13415	0.058582	5.52697
S1 Belgium/GHB-03021 isolate	213	220	VRDLPQGF	931.5	S1 Belgium/GHB-03021 isolate alone	10 s (ice)	1.58829	0.000989	5.24884
S1 Belgium/GHB-03021 isolate	213	220	VRDLPQGF	931.5	S1 Belgium/GHB-03021 isolate alone	10 s (RT)	2.24793	0.003456	5.25127
S1 Belgium/GHB-03021 isolate	213	220	VRDLPQGF	931.5	S1 Belgium/GHB-03021 isolate alone	1 min (RT)	2.49545	0.052931	5.25648
S1 Belgium/GHB-03021 isolate	213	220	VRDLPQGF	931.5	S1 Belgium/GHB-03021 isolate alone	10 min (RT)	2.7272	0.100857	5.25093
S1 Belgium/GHB-03021 isolate	213	220	VRDLPQGF	931.5	S1 Belgium/GHB-03021 isolate alone	100 min (RT)	2.73083	0.070335	5.25124
S1 Belgium/GHB-03021 isolate	213	220	VRDLPQGF	931.5	S1 Belgium/GHB-03021 isolate alone	100 min (28 C)	2.89604	0.008765	5.24445
S1 Belgium/GHB-03021 isolate	213	220	VRDLPQGF	931.5	S1 Belgium/GHB-03021 isolate alone	360 min (28 C)	3.16325	0.014925	5.54106
S1 Belgium/GHB-03021 isolate	213	223	VRDLPQGFSAL	1202.65	S1 Belgium/GHB-03021 isolate + TMEM106B	10 s (ice)	1.86996	0.013366	5.64404
S1 Belgium/GHB-03021 isolate	213	223	VRDLPQGFSAL	1202.65	S1 Belgium/GHB-03021 isolate + TMEM106B	10 s (RT)	3.09906	0.023145	5.64537
S1 Belgium/GHB-03021 isolate	213	223	VRDLPQGFSAL	1202.65	S1 Belgium/GHB-03021 isolate + TMEM106B	1 min (RT)	3.72002	0.041175	5.65392
S1 Belgium/GHB-03021 isolate	213	223	VRDLPQGFSAL	1202.65	S1 Belgium/GHB-03021 isolate + TMEM106B	10 min (RT)	4.12528	0.018366	5.65979
S1 Belgium/GHB-03021 isolate	213	223	VRDLPQGFSAL	1202.65	S1 Belgium/GHB-03021 isolate + TMEM106B	100 min (RT)	4.02549	0.023264	5.65049
S1 Belgium/GHB-03021 isolate	213	223	VRDLPQGFSAL	1202.65	S1 Belgium/GHB-03021 isolate + TMEM106B	100 min (28 C)	4.32781	0.087879	5.64925
S1 Belgium/GHB-03021 isolate	213	223	VRDLPQGFSAL	1202.65	S1 Belgium/GHB-03021 isolate + TMEM106B	360 min (28 C)	4.80002	0.036444	6.21072
S1 Belgium/GHB-03021 isolate	213	223	VRDLPQGFSAL	1202.65	S1 Belgium/GHB-03021 isolate alone	10 s (ice)	1.77149	0.031525	5.6501
S1 Belgium/GHB-03021 isolate	213	223	VRDLPQGFSAL	1202.65	S1 Belgium/GHB-03021 isolate alone	10 s (RT)	3.01228	0.050355	5.65075
S1 Belgium/GHB-03021 isolate	213	223	VRDLPQGFSAL	1202.65	S1 Belgium/GHB-03021 isolate alone	1 min (RT)	3.53661	0.064184	5.65602
S1 Belgium/GHB-03021 isolate	213	223	VRDLPQGFSAL	1202.65	S1 Belgium/GHB-03021 isolate alone	10 min (RT)	4.00196	0.097481	5.65345
S1 Belgium/GHB-03021 isolate	213	223	VRDLPQGFSAL	1202.65	S1 Belgium/GHB-03021 isolate alone	100 min (RT)	3.99444	0.052483	5.64817
S1 Belgium/GHB-03021 isolate	213	223	VRDLPQGFSAL	1202.65	S1 Belgium/GHB-03021 isolate alone	100 min (28 C)	4.33712	0.009039	5.64292
S1 Belgium/GHB-03021 isolate	213	223	VRDLPQGFSAL	1202.65	S1 Belgium/GHB-03021 isolate alone	360 min (28 C)	4.82124	0.031497	6.221
S1 Belgium/GHB-03021 isolate	213	228	VRDLPQGFSALEPLVD	1755.93	S1 Belgium/GHB-03021 isolate + TMEM106B	10 s (ice)	2.26598	0.082393	6.00929
S1 Belgium/GHB-03021 isolate	213	228	VRDLPQGFSALEPLVD	1755.93	S1 Belgium/GHB-03021 isolate + TMEM106B	10 s (RT)	3.42248	0.040948	6.00899
S1 Belgium/GHB-03021 isolate	213	228	VRDLPQGFSALEPLVD	1755.93	S1 Belgium/GHB-03021 isolate + TMEM106B	1 min (RT)	4.10261	0.027033	6.01066
S1 Belgium/GHB-03021 isolate	213	228	VRDLPQGFSALEPLVD	1755.93	S1 Belgium/GHB-03021 isolate + TMEM106B	10 min (RT)	4.52043	0.023894	6.02337
S1 Belgium/GHB-03021 isolate	213	228	VRDLPQGFSALEPLVD	1755.93	S1 Belgium/GHB-03021 isolate + TMEM106B	100 min (RT)	4.90323	0.0483	6.00852
S1 Belgium/GHB-03021 isolate	213	228	VRDLPQGFSALEPLVD	1755.93	S1 Belgium/GHB-03021 isolate + TMEM106B	100 min (28 C)	5.45028	0.048537	6.01261
S1 Belgium/GHB-03021 isolate	213	228	VRDLPQGFSALEPLVD	1755.93	S1 Belgium/GHB-03021 isolate + TMEM106B	360 min (28 C)	6.78109	0.011534	6.83954
S1 Belgium/GHB-03021 isolate	213	228	VRDLPQGFSALEPLVD	1755.93	S1 Belgium/GHB-03021 isolate alone	10 s (ice)	2.09751	0.043637	6.01595
S1 Belgium/GHB-03021 isolate	213	228	VRDLPQGFSALEPLVD	1755.93	S1 Belgium/GHB-03021 isolate alone	10 s (RT)	3.35909	0.049007	6.01595
S1 Belgium/GHB-03021 isolate	213	228	VRDLPQGFSALEPLVD	1755.93	S1 Belgium/GHB-03021 isolate alone	1 min (RT)	3.95975	0.114292	6.01829
S1 Belgium/GHB-03021 isolate	213	228	VRDLPQGFSALEPLVD	1755.93	S1 Belgium/GHB-03021 isolate alone	10 min (RT)	4.4723	0.100098	6.01603
S1 Belgium/GHB-03021 isolate	213	228	VRDLPQGFSALEPLVD	1755.93	S1 Belgium/GHB-03021 isolate alone	100 min (RT)	4.81047	0.085626	6.0127
S1 Belgium/GHB-03021 isolate	213	228	VRDLPQGFSALEPLVD	1755.93	S1 Belgium/GHB-03021 isolate alone	100 min (28 C)	5.35683	0.034045	6.01089
S1 Belgium/GHB-03021 isolate	213	228	VRDLPQGFSALEPLVD	1755.93	S1 Belgium/GHB-03021 isolate alone	360 min (28 C)	6.81837	0.042562	6.84895
S1 Belgium/GHB-03021 isolate	213	229	VRDLPQGFSALEPLVDL	1869.01	S1 Belgium/GHB-03021 isolate + TMEM106B	10 s (ice)	2.28519	0.084096	6.49023
S1 Belgium/GHB-03021 isolate	213	229	VRDLPQGFSALEPLVDL	1869.01	S1 Belgium/GHB-03021 isolate + TMEM106B	10 s (RT)	3.42816	0.04791	6.48847
S1 Belgium/GHB-03021 isolate	213	229	VRDLPQGFSALEPLVDL	1869.01	S1 Belgium/GHB-03021 isolate + TMEM106B	1 min (RT)	4.02591	0.056717	6.49729
S1 Belgium/GHB-03021 isolate	213	229	VRDLPQGFSALEPLVDL	1869.01	S1 Belgium/GHB-03021 isolate + TMEM106B	10 min (RT)	4.43709	0.030138	6.50222
S1 Belgium/GHB-03021 isolate	213	229	VRDLPQGFSALEPLVDL	1869.01	S1 Belgium/GHB-03021 isolate + TMEM106B	100 min (RT)	5.02556	0.05871	6.48938
S1 Belgium/GHB-03021 isolate	213	229	VRDLPQGFSALEPLVDL	1869.01	S1 Belgium/GHB-03021 isolate + TMEM106B	100 min (28 C)	5.55156	0.080206	6.48898
S1 Belgium/GHB-03021 isolate	213	229	VRDLPQGFSALEPLVDL	1869.01	S1 Belgium/GHB-03021 isolate + TMEM106B	360 min (28 C)	7.30279	0.020183	7.62089
S1 Belgium/GHB-03021 isolate	213	229	VRDLPQGFSALEPLVDL	1869.01	S1 Belgium/GHB-03021 isolate alone	10 s (ice)	2.11446	0.026144	6.49273
S1 Belgium/GHB-03021 isolate	213	229	VRDLPQGFSALEPLVDL	1869.01	S1 Belgium/GHB-03021 isolate alone	10 s (RT)	3.36357	0.043328	6.49142
S1 Belgium/GHB-03021 isolate	213	229	VRDLPQGFSALEPLVDL	1869.01	S1 Belgium/GHB-03021 isolate alone	1 min (RT)	3.90462	0.044687	6.49346
S1 Belgium/GHB-03021 isolate	213	229	VRDLPQGFSALEPLVDL	1869.01	S1 Belgium/GHB-03021 isolate alone	10 min (RT)	4.41837	0.112641	6.49242
S1 Belgium/GHB-03021 isolate	213	229	VRDLPQGFSALEPLVDL	1869.01	S1 Belgium/GHB-03021 isolate alone	100 min (RT)	4.88258	0.098601	6.49499
S1 Belgium/GHB-03021 isolate	213	229	VRDLPQGFSALEPLVDL	1869.01	S1 Belgium/GHB-03021 isolate alone	100 min (28 C)	5.38584	0.004723	6.48515
S1 Belgium/GHB-03021 isolate	213	229	VRDLPQGFSALEPLVDL	1869.01	S1 Belgium/GHB-03021 isolate alone	360 min (28 C)	7.36444	0.022848	7.62707
S1 Belgium/GHB-03021 isolate	221	228	SALEPLVD	843.446	S1 Belgium/GHB-03021 isolate + TMEM106B	10 s (ice)	0.376745	0.008873	5.52942
S1 Belgium/GHB-03021 isolate	221	228	SALEPLVD	843.446	S1 Belgium/GHB-03021 isolate + TMEM106B	10 s (RT)	0.514952	0.018479	5.53275
S1 Belgium/GHB-03021 isolate	221	228	SALEPLVD	843.446	S1 Belgium/GHB-03021 isolate + TMEM106B	1 min (RT)	0.495435	0.031042	5.53279
S1 Belgium/GHB-03021 isolate	221	228	SALEPLVD	843.446	S1 Belgium/GHB-03021 isolate + TMEM106B	10 min (RT)	0.587711	0.015139	5.54531
S1 Belgium/GHB-03021 isolate	221	228	SALEPLVD	843.446	S1 Belgium/GHB-03021 isolate + TMEM106B	100 min (RT)	1.06926	0.048342	5.53149
S1 Belgium/GHB-03021 isolate	221	228	SALEPLVD	843.446	S1 Belgium/GHB-03021 isolate + TMEM106B	100 min (28 C)	1.40235	0.00865	5.53598
S1 Belgium/GHB-03021 isolate	221	228	SALEPLVD	843.446	S1 Belgium/GHB-03021 isolate + TMEM106B	360 min (28 C)	2.50016	0.028101	5.85396
S1 Belgium/GHB-03021 isolate	221	228	SALEPLVD	843.446	S1 Belgium/GHB-03021 isolate alone	10 s (ice)	0.316555	0.009993	5.53272
S1 Belgium/GHB-03021 isolate	221	228	SALEPLVD	843.446	S1 Belgium/GHB-03021 isolate alone	10 s (RT)	0.507688	0.016209	5.53403
S1 Belgium/GHB-03021 isolate	221	228	SALEPLVD	843.446	S1 Belgium/GHB-03021 isolate alone	1 min (RT)	0.5223	0.008962	5.5333
S1 Belgium/GHB-03021 isolate	221	228	SALEPLVD	843.446	S1 Belgium/GHB-03021 isolate alone	10 min (RT)	0.580296	0.002702	5.54122
S1 Belgium/GHB-03021 isolate	221	228	SALEPLVD	843.446	S1 Belgium/GHB-03021 isolate alone	100 min (RT)	0.951671	0.03443	5.53251
S1 Belgium/GHB-03021 isolate	221	228	SALEPLVD	843.446	S1 Belgium/GHB-03021 isolate alone	100 min (28 C)	1.2734	0.045855	5.53101
S1 Belgium/GHB-03021 isolate	221	228	SALEPLVD	843.446	S1 Belgium/GHB-03021 isolate alone	360 min (28 C)	2.55509	0.042288	5.86806
S1 Belgium/GHB-03021 isolate	242	264	LALHRSYLTPGDSSSGWTAGAAA	2289.13	S1 Belgium/GHB-03021 isolate + TMEM106B	10 s (ice)	7.29188	0.139361	5.03397
S1 Belgium/GHB-03021 isolate	242	264	LALHRSYLTPGDSSSGWTAGAAA	2289.13	S1 Belgium/GHB-03021 isolate + TMEM106B	10 s (RT)	9.65713	0.126293	5.02985
S1 Belgium/GHB-03021 isolate	242	264	LALHRSYLTPGDSSSGWTAGAAA	2289.13	S1 Belgium/GHB-03021 isolate + TMEM106B	1 min (RT)	9.43234	0.005977	5.03728
S1 Belgium/GHB-03021 isolate	242	264	LALHRSYLTPGDSSSGWTAGAAA	2289.13	S1 Belgium/GHB-03021 isolate + TMEM106B	10 min (RT)	10.1705	0.144944	5.04134
S1 Belgium/GHB-03021 isolate	242	264	LALHRSYLTPGDSSSGWTAGAAA	2289.13	S1 Belgium/GHB-03021 isolate + TMEM106B	100 min (RT)	10.505	0.119093	5.03356
S1 Belgium/GHB-03021 isolate	242	264	LALHRSYLTPGDSSSGWTAGAAA	2289.13	S1 Belgium/GHB-03021 isolate + TMEM106B	100 min (28 C)	11.3653	0.238165	5.03352
S1 Belgium/GHB-03021 isolate	242	264	LALHRSYLTPGDSSSGWTAGAAA	2289.13	S1 Belgium/GHB-03021 isolate + TMEM106B	360 min (28 C)	12.6069	0.065274	5.35336
S1 Belgium/GHB-03021 isolate	242	264	LALHRSYLTPGDSSSGWTAGAAA	2289.13	S1 Belgium/GHB-03021 isolate alone	10 s (ice)	7.02565	0.092323	5.03458
S1 Belgium/GHB-03021 isolate	242	264	LALHRSYLTPGDSSSGWTAGAAA	2289.13	S1 Belgium/GHB-03021 isolate alone	10 s (RT)	9.75084	0.183633	5.03942
S1 Belgium/GHB-03021 isolate	242	264	LALHRSYLTPGDSSSGWTAGAAA	2289.13	S1 Belgium/GHB-03021 isolate alone	1 min (RT)	9.32953	0.057302	5.04419
S1 Belgium/GHB-03021 isolate	242	264	LALHRSYLTPGDSSSGWTAGAAA	2289.13	S1 Belgium/GHB-03021 isolate alone	10 min (RT)	10.1199	0.007771	5.03813
S1 Belgium/GHB-03021 isolate	242	264	LALHRSYLTPGDSSSGWTAGAAA	2289.13	S1 Belgium/GHB-03021 isolate alone	100 min (RT)	10.4289	0.091662	5.03439
S1 Belgium/GHB-03021 isolate	242	264	LALHRSYLTPGDSSSGWTAGAAA	2289.13	S1 Belgium/GHB-03021 isolate alone	100 min (28 C)	11.4209	0.014022	5.03342
S1 Belgium/GHB-03021 isolate	242	264	LALHRSYLTPGDSSSGWTAGAAA	2289.13	S1 Belgium/GHB-03021 isolate alone	360 min (28 C)	12.6627	0.101248	5.35036
S1 Belgium/GHB-03021 isolate	242	265	LALHRSYLTPGDSSSGWTAGAAAY	2452.19	S1 Belgium/GHB-03021 isolate + TMEM106B	10 s (ice)	7.17737	0.201738	5.25253
S1 Belgium/GHB-03021 isolate	242	265	LALHRSYLTPGDSSSGWTAGAAAY	2452.19	S1 Belgium/GHB-03021 isolate + TMEM106B	10 s (RT)	9.65174	0.127225	5.25753
S1 Belgium/GHB-03021 isolate	242	265	LALHRSYLTPGDSSSGWTAGAAAY	2452.19	S1 Belgium/GHB-03021 isolate + TMEM106B	1 min (RT)	9.29296	0.04171	5.2694
S1 Belgium/GHB-03021 isolate	242	265	LALHRSYLTPGDSSSGWTAGAAAY	2452.19	S1 Belgium/GHB-03021 isolate + TMEM106B	10 min (RT)	10.2367	0.145632	5.26742
S1 Belgium/GHB-03021 isolate	242	265	LALHRSYLTPGDSSSGWTAGAAAY	2452.19	S1 Belgium/GHB-03021 isolate + TMEM106B	100 min (RT)	10.5234	0.195121	5.2576
S1 Belgium/GHB-03021 isolate	242	265	LALHRSYLTPGDSSSGWTAGAAAY	2452.19	S1 Belgium/GHB-03021 isolate + TMEM106B	100 min (28 C)	11.478	0.223946	5.25232
S1 Belgium/GHB-03021 isolate	242	265	LALHRSYLTPGDSSSGWTAGAAAY	2452.19	S1 Belgium/GHB-03021 isolate + TMEM106B	360 min (28 C)	12.9563	0.072618	5.69703
S1 Belgium/GHB-03021 isolate	242	265	LALHRSYLTPGDSSSGWTAGAAAY	2452.19	S1 Belgium/GHB-03021 isolate alone	10 s (ice)	7.03303	0.169579	5.25458
S1 Belgium/GHB-03021 isolate	242	265	LALHRSYLTPGDSSSGWTAGAAAY	2452.19	S1 Belgium/GHB-03021 isolate alone	10 s (RT)	9.75461	0.221915	5.25503
S1 Belgium/GHB-03021 isolate	242	265	LALHRSYLTPGDSSSGWTAGAAAY	2452.19	S1 Belgium/GHB-03021 isolate alone	1 min (RT)	9.20318	0.067557	5.2577
S1 Belgium/GHB-03021 isolate	242	265	LALHRSYLTPGDSSSGWTAGAAAY	2452.19	S1 Belgium/GHB-03021 isolate alone	10 min (RT)	10.1933	0.020433	5.25736
S1 Belgium/GHB-03021 isolate	242	265	LALHRSYLTPGDSSSGWTAGAAAY	2452.19	S1 Belgium/GHB-03021 isolate alone	100 min (RT)	10.4491	0.073721	5.25867
S1 Belgium/GHB-03021 isolate	242	265	LALHRSYLTPGDSSSGWTAGAAAY	2452.19	S1 Belgium/GHB-03021 isolate alone	100 min (28 C)	11.478	0.032627	5.24932
S1 Belgium/GHB-03021 isolate	242	265	LALHRSYLTPGDSSSGWTAGAAAY	2452.19	S1 Belgium/GHB-03021 isolate alone	360 min (28 C)	13.0277	0.05735	5.70067
S1 Belgium/GHB-03021 isolate	243	264	ALHRSYLTPGDSSSGWTAGAAA	2176.04	S1 Belgium/GHB-03021 isolate + TMEM106B	10 s (ice)	6.89364	0.154228	4.9099
S1 Belgium/GHB-03021 isolate	243	264	ALHRSYLTPGDSSSGWTAGAAA	2176.04	S1 Belgium/GHB-03021 isolate + TMEM106B	10 s (RT)	9.06556	0.119667	4.91288
S1 Belgium/GHB-03021 isolate	243	264	ALHRSYLTPGDSSSGWTAGAAA	2176.04	S1 Belgium/GHB-03021 isolate + TMEM106B	1 min (RT)	9.01627	0.016024	4.92421
S1 Belgium/GHB-03021 isolate	243	264	ALHRSYLTPGDSSSGWTAGAAA	2176.04	S1 Belgium/GHB-03021 isolate + TMEM106B	10 min (RT)	9.25965	0.043731	4.92518
S1 Belgium/GHB-03021 isolate	243	264	ALHRSYLTPGDSSSGWTAGAAA	2176.04	S1 Belgium/GHB-03021 isolate + TMEM106B	100 min (RT)	9.28716	0.10192	4.91542
S1 Belgium/GHB-03021 isolate	243	264	ALHRSYLTPGDSSSGWTAGAAA	2176.04	S1 Belgium/GHB-03021 isolate + TMEM106B	100 min (28 C)	9.94039	0.171999	4.91575
S1 Belgium/GHB-03021 isolate	243	264	ALHRSYLTPGDSSSGWTAGAAA	2176.04	S1 Belgium/GHB-03021 isolate + TMEM106B	360 min (28 C)	10.9814	0.082456	5.14171
S1 Belgium/GHB-03021 isolate	243	264	ALHRSYLTPGDSSSGWTAGAAA	2176.04	S1 Belgium/GHB-03021 isolate alone	10 s (ice)	6.54687	0.024717	4.91664
S1 Belgium/GHB-03021 isolate	243	264	ALHRSYLTPGDSSSGWTAGAAA	2176.04	S1 Belgium/GHB-03021 isolate alone	10 s (RT)	9.14355	0.197749	4.91733
S1 Belgium/GHB-03021 isolate	243	264	ALHRSYLTPGDSSSGWTAGAAA	2176.04	S1 Belgium/GHB-03021 isolate alone	1 min (RT)	8.92001	0.180883	4.91621
S1 Belgium/GHB-03021 isolate	243	264	ALHRSYLTPGDSSSGWTAGAAA	2176.04	S1 Belgium/GHB-03021 isolate alone	10 min (RT)	9.2433	0.154699	4.92104
S1 Belgium/GHB-03021 isolate	243	264	ALHRSYLTPGDSSSGWTAGAAA	2176.04	S1 Belgium/GHB-03021 isolate alone	100 min (RT)	9.24257	0.141906	4.91629
S1 Belgium/GHB-03021 isolate	243	264	ALHRSYLTPGDSSSGWTAGAAA	2176.04	S1 Belgium/GHB-03021 isolate alone	100 min (28 C)	10.04	0.079097	4.9111
S1 Belgium/GHB-03021 isolate	243	264	ALHRSYLTPGDSSSGWTAGAAA	2176.04	S1 Belgium/GHB-03021 isolate alone	360 min (28 C)	11.0337	0.052951	5.15223
S1 Belgium/GHB-03021 isolate	243	265	ALHRSYLTPGDSSSGWTAGAAAY	2339.11	S1 Belgium/GHB-03021 isolate + TMEM106B	10 s (ice)	6.52588	0.093635	5.17141
S1 Belgium/GHB-03021 isolate	243	265	ALHRSYLTPGDSSSGWTAGAAAY	2339.11	S1 Belgium/GHB-03021 isolate + TMEM106B	10 s (RT)	8.8392	0.173014	5.17338
S1 Belgium/GHB-03021 isolate	243	265	ALHRSYLTPGDSSSGWTAGAAAY	2339.11	S1 Belgium/GHB-03021 isolate + TMEM106B	1 min (RT)	8.76075	0.006202	5.17042
S1 Belgium/GHB-03021 isolate	243	265	ALHRSYLTPGDSSSGWTAGAAAY	2339.11	S1 Belgium/GHB-03021 isolate + TMEM106B	10 min (RT)	9.10063	0.039075	5.18656
S1 Belgium/GHB-03021 isolate	243	265	ALHRSYLTPGDSSSGWTAGAAAY	2339.11	S1 Belgium/GHB-03021 isolate + TMEM106B	100 min (RT)	9.10751	0.096459	5.17582
S1 Belgium/GHB-03021 isolate	243	265	ALHRSYLTPGDSSSGWTAGAAAY	2339.11	S1 Belgium/GHB-03021 isolate + TMEM106B	100 min (28 C)	9.7605	0.085725	5.17572
S1 Belgium/GHB-03021 isolate	243	265	ALHRSYLTPGDSSSGWTAGAAAY	2339.11	S1 Belgium/GHB-03021 isolate + TMEM106B	360 min (28 C)	10.7186	0.009216	5.54864
S1 Belgium/GHB-03021 isolate	243	265	ALHRSYLTPGDSSSGWTAGAAAY	2339.11	S1 Belgium/GHB-03021 isolate alone	10 s (ice)	6.28267	0.081848	5.17422
S1 Belgium/GHB-03021 isolate	243	265	ALHRSYLTPGDSSSGWTAGAAAY	2339.11	S1 Belgium/GHB-03021 isolate alone	10 s (RT)	8.81265	0.100758	5.17748
S1 Belgium/GHB-03021 isolate	243	265	ALHRSYLTPGDSSSGWTAGAAAY	2339.11	S1 Belgium/GHB-03021 isolate alone	1 min (RT)	8.55892	0.21308	5.18203
S1 Belgium/GHB-03021 isolate	243	265	ALHRSYLTPGDSSSGWTAGAAAY	2339.11	S1 Belgium/GHB-03021 isolate alone	10 min (RT)	9.06094	0.144379	5.18056
S1 Belgium/GHB-03021 isolate	243	265	ALHRSYLTPGDSSSGWTAGAAAY	2339.11	S1 Belgium/GHB-03021 isolate alone	100 min (RT)	9.04481	0.108775	5.17452
S1 Belgium/GHB-03021 isolate	243	265	ALHRSYLTPGDSSSGWTAGAAAY	2339.11	S1 Belgium/GHB-03021 isolate alone	100 min (28 C)	9.79469	0.017792	5.16934
S1 Belgium/GHB-03021 isolate	243	265	ALHRSYLTPGDSSSGWTAGAAAY	2339.11	S1 Belgium/GHB-03021 isolate alone	360 min (28 C)	10.7749	0.022483	5.55948
S1 Belgium/GHB-03021 isolate	245	264	HRSYLTPGDSSSGWTAGAAA	1991.92	S1 Belgium/GHB-03021 isolate + TMEM106B	10 s (ice)	6.58619	0.182954	4.83775
S1 Belgium/GHB-03021 isolate	245	264	HRSYLTPGDSSSGWTAGAAA	1991.92	S1 Belgium/GHB-03021 isolate + TMEM106B	10 s (RT)	8.69254	0.117822	4.83994
S1 Belgium/GHB-03021 isolate	245	264	HRSYLTPGDSSSGWTAGAAA	1991.92	S1 Belgium/GHB-03021 isolate + TMEM106B	1 min (RT)	8.72165	0.01239	4.83952
S1 Belgium/GHB-03021 isolate	245	264	HRSYLTPGDSSSGWTAGAAA	1991.92	S1 Belgium/GHB-03021 isolate + TMEM106B	10 min (RT)	8.92764	0.026708	4.852
S1 Belgium/GHB-03021 isolate	245	264	HRSYLTPGDSSSGWTAGAAA	1991.92	S1 Belgium/GHB-03021 isolate + TMEM106B	100 min (RT)	8.88839	0.129575	4.84162
S1 Belgium/GHB-03021 isolate	245	264	HRSYLTPGDSSSGWTAGAAA	1991.92	S1 Belgium/GHB-03021 isolate + TMEM106B	100 min (28 C)	9.47242	0.207389	4.84082
S1 Belgium/GHB-03021 isolate	245	264	HRSYLTPGDSSSGWTAGAAA	1991.92	S1 Belgium/GHB-03021 isolate + TMEM106B	360 min (28 C)	10.2889	0.064735	5.00745
S1 Belgium/GHB-03021 isolate	245	264	HRSYLTPGDSSSGWTAGAAA	1991.92	S1 Belgium/GHB-03021 isolate alone	10 s (ice)	6.31792	0.012259	4.8444
S1 Belgium/GHB-03021 isolate	245	264	HRSYLTPGDSSSGWTAGAAA	1991.92	S1 Belgium/GHB-03021 isolate alone	10 s (RT)	8.7346	0.15469	4.85611
S1 Belgium/GHB-03021 isolate	245	264	HRSYLTPGDSSSGWTAGAAA	1991.92	S1 Belgium/GHB-03021 isolate alone	1 min (RT)	8.55423	0.180668	4.84192
S1 Belgium/GHB-03021 isolate	245	264	HRSYLTPGDSSSGWTAGAAA	1991.92	S1 Belgium/GHB-03021 isolate alone	10 min (RT)	8.84791	0.191501	4.84254
S1 Belgium/GHB-03021 isolate	245	264	HRSYLTPGDSSSGWTAGAAA	1991.92	S1 Belgium/GHB-03021 isolate alone	100 min (RT)	8.84534	0.162737	4.84189
S1 Belgium/GHB-03021 isolate	245	264	HRSYLTPGDSSSGWTAGAAA	1991.92	S1 Belgium/GHB-03021 isolate alone	100 min (28 C)	9.45014	0.017385	4.84056
S1 Belgium/GHB-03021 isolate	245	264	HRSYLTPGDSSSGWTAGAAA	1991.92	S1 Belgium/GHB-03021 isolate alone	360 min (28 C)	10.3402	0.05806	5.01941
S1 Belgium/GHB-03021 isolate	245	265	HRSYLTPGDSSSGWTAGAAAY	2154.98	S1 Belgium/GHB-03021 isolate + TMEM106B	10 s (ice)	6.52255	0.179131	5.10651
S1 Belgium/GHB-03021 isolate	245	265	HRSYLTPGDSSSGWTAGAAAY	2154.98	S1 Belgium/GHB-03021 isolate + TMEM106B	10 s (RT)	8.57632	0.094719	5.10152
S1 Belgium/GHB-03021 isolate	245	265	HRSYLTPGDSSSGWTAGAAAY	2154.98	S1 Belgium/GHB-03021 isolate + TMEM106B	1 min (RT)	8.66617	0.009963	5.10838
S1 Belgium/GHB-03021 isolate	245	265	HRSYLTPGDSSSGWTAGAAAY	2154.98	S1 Belgium/GHB-03021 isolate + TMEM106B	10 min (RT)	8.92604	0.012695	5.12039
S1 Belgium/GHB-03021 isolate	245	265	HRSYLTPGDSSSGWTAGAAAY	2154.98	S1 Belgium/GHB-03021 isolate + TMEM106B	100 min (RT)	8.88316	0.114967	5.10488
S1 Belgium/GHB-03021 isolate	245	265	HRSYLTPGDSSSGWTAGAAAY	2154.98	S1 Belgium/GHB-03021 isolate + TMEM106B	100 min (28 C)	9.45145	0.209708	5.10605
S1 Belgium/GHB-03021 isolate	245	265	HRSYLTPGDSSSGWTAGAAAY	2154.98	S1 Belgium/GHB-03021 isolate + TMEM106B	360 min (28 C)	10.2608	0.122194	5.44291
S1 Belgium/GHB-03021 isolate	245	265	HRSYLTPGDSSSGWTAGAAAY	2154.98	S1 Belgium/GHB-03021 isolate alone	10 s (ice)	6.20713	0.078939	5.10236
S1 Belgium/GHB-03021 isolate	245	265	HRSYLTPGDSSSGWTAGAAAY	2154.98	S1 Belgium/GHB-03021 isolate alone	10 s (RT)	8.68585	0.110152	5.10639
S1 Belgium/GHB-03021 isolate	245	265	HRSYLTPGDSSSGWTAGAAAY	2154.98	S1 Belgium/GHB-03021 isolate alone	1 min (RT)	8.5572	0.203524	5.11238
S1 Belgium/GHB-03021 isolate	245	265	HRSYLTPGDSSSGWTAGAAAY	2154.98	S1 Belgium/GHB-03021 isolate alone	10 min (RT)	8.87	0.21845	5.10648
S1 Belgium/GHB-03021 isolate	245	265	HRSYLTPGDSSSGWTAGAAAY	2154.98	S1 Belgium/GHB-03021 isolate alone	100 min (RT)	8.82966	0.153964	5.10465
S1 Belgium/GHB-03021 isolate	245	265	HRSYLTPGDSSSGWTAGAAAY	2154.98	S1 Belgium/GHB-03021 isolate alone	100 min (28 C)	9.41467	0.035506	5.10844
S1 Belgium/GHB-03021 isolate	245	265	HRSYLTPGDSSSGWTAGAAAY	2154.98	S1 Belgium/GHB-03021 isolate alone	360 min (28 C)	10.3645	0.042633	5.45903
S1 Belgium/GHB-03021 isolate	265	274	YYVGYLQPRT	1259.64	S1 Belgium/GHB-03021 isolate + TMEM106B	10 s (ice)	0.218684	0.007825	5.20061
S1 Belgium/GHB-03021 isolate	265	274	YYVGYLQPRT	1259.64	S1 Belgium/GHB-03021 isolate + TMEM106B	10 s (RT)	0.427815	0.034999	5.20246
S1 Belgium/GHB-03021 isolate	265	274	YYVGYLQPRT	1259.64	S1 Belgium/GHB-03021 isolate + TMEM106B	1 min (RT)	0.769904	0.006071	5.21164
S1 Belgium/GHB-03021 isolate	265	274	YYVGYLQPRT	1259.64	S1 Belgium/GHB-03021 isolate + TMEM106B	10 min (RT)	1.1361	0	5.22294
S1 Belgium/GHB-03021 isolate	265	274	YYVGYLQPRT	1259.64	S1 Belgium/GHB-03021 isolate + TMEM106B	100 min (RT)	1.39927	0.040048	5.20874
S1 Belgium/GHB-03021 isolate	265	274	YYVGYLQPRT	1259.64	S1 Belgium/GHB-03021 isolate + TMEM106B	100 min (28 C)	1.62695	0.039085	5.21342
S1 Belgium/GHB-03021 isolate	265	274	YYVGYLQPRT	1259.64	S1 Belgium/GHB-03021 isolate + TMEM106B	360 min (28 C)	2.09595	0.031566	5.51192
S1 Belgium/GHB-03021 isolate	265	274	YYVGYLQPRT	1259.64	S1 Belgium/GHB-03021 isolate alone	10 s (ice)	0.242104	0.023261	5.21
S1 Belgium/GHB-03021 isolate	265	274	YYVGYLQPRT	1259.64	S1 Belgium/GHB-03021 isolate alone	10 s (RT)	0.340599	0.007096	5.21359
S1 Belgium/GHB-03021 isolate	265	274	YYVGYLQPRT	1259.64	S1 Belgium/GHB-03021 isolate alone	1 min (RT)	0.687566	0.017002	5.21047
S1 Belgium/GHB-03021 isolate	265	274	YYVGYLQPRT	1259.64	S1 Belgium/GHB-03021 isolate alone	10 min (RT)	1.13259	0	5.23604
S1 Belgium/GHB-03021 isolate	265	274	YYVGYLQPRT	1259.64	S1 Belgium/GHB-03021 isolate alone	100 min (RT)	1.4653	0.042277	5.20697
S1 Belgium/GHB-03021 isolate	265	274	YYVGYLQPRT	1259.64	S1 Belgium/GHB-03021 isolate alone	100 min (28 C)	1.67034	0.049582	5.20535
S1 Belgium/GHB-03021 isolate	265	274	YYVGYLQPRT	1259.64	S1 Belgium/GHB-03021 isolate alone	360 min (28 C)	2.23688	0.086976	5.522
S1 Belgium/GHB-03021 isolate	265	275	YYVGYLQPRTF	1406.71	S1 Belgium/GHB-03021 isolate + TMEM106B	10 s (ice)	0.274674	0.00713	5.77092
S1 Belgium/GHB-03021 isolate	265	275	YYVGYLQPRTF	1406.71	S1 Belgium/GHB-03021 isolate + TMEM106B	10 s (RT)	0.555162	0.025528	5.77125
S1 Belgium/GHB-03021 isolate	265	275	YYVGYLQPRTF	1406.71	S1 Belgium/GHB-03021 isolate + TMEM106B	1 min (RT)	0.945828	0.008751	5.77044
S1 Belgium/GHB-03021 isolate	265	275	YYVGYLQPRTF	1406.71	S1 Belgium/GHB-03021 isolate + TMEM106B	10 min (RT)	1.25239	0.026434	5.78363
S1 Belgium/GHB-03021 isolate	265	275	YYVGYLQPRTF	1406.71	S1 Belgium/GHB-03021 isolate + TMEM106B	100 min (RT)	1.68679	0.013238	5.7686
S1 Belgium/GHB-03021 isolate	265	275	YYVGYLQPRTF	1406.71	S1 Belgium/GHB-03021 isolate + TMEM106B	100 min (28 C)	1.89885	0.02449	5.77416
S1 Belgium/GHB-03021 isolate	265	275	YYVGYLQPRTF	1406.71	S1 Belgium/GHB-03021 isolate + TMEM106B	360 min (28 C)	2.6468	0.02625	6.38611
S1 Belgium/GHB-03021 isolate	265	275	YYVGYLQPRTF	1406.71	S1 Belgium/GHB-03021 isolate alone	10 s (ice)	0.286401	0.002032	5.76709
S1 Belgium/GHB-03021 isolate	265	275	YYVGYLQPRTF	1406.71	S1 Belgium/GHB-03021 isolate alone	10 s (RT)	0.534037	0.003084	5.77479
S1 Belgium/GHB-03021 isolate	265	275	YYVGYLQPRTF	1406.71	S1 Belgium/GHB-03021 isolate alone	1 min (RT)	0.885402	0.006838	5.77844
S1 Belgium/GHB-03021 isolate	265	275	YYVGYLQPRTF	1406.71	S1 Belgium/GHB-03021 isolate alone	10 min (RT)	1.18587	0.020213	5.77675
S1 Belgium/GHB-03021 isolate	265	275	YYVGYLQPRTF	1406.71	S1 Belgium/GHB-03021 isolate alone	100 min (RT)	1.59624	0.015605	5.77579
S1 Belgium/GHB-03021 isolate	265	275	YYVGYLQPRTF	1406.71	S1 Belgium/GHB-03021 isolate alone	100 min (28 C)	1.85368	0.017558	5.77177
S1 Belgium/GHB-03021 isolate	265	275	YYVGYLQPRTF	1406.71	S1 Belgium/GHB-03021 isolate alone	360 min (28 C)	2.71725	0.070294	6.39812
S1 Belgium/GHB-03021 isolate	265	276	YYVGYLQPRTFL	1519.79	S1 Belgium/GHB-03021 isolate + TMEM106B	10 s (ice)	0.022357	0.002793	6.21832
S1 Belgium/GHB-03021 isolate	265	276	YYVGYLQPRTFL	1519.79	S1 Belgium/GHB-03021 isolate + TMEM106B	10 s (RT)	0.363582	0.0853	6.20551
S1 Belgium/GHB-03021 isolate	265	276	YYVGYLQPRTFL	1519.79	S1 Belgium/GHB-03021 isolate + TMEM106B	1 min (RT)	0.750372	0.022821	6.21117
S1 Belgium/GHB-03021 isolate	265	276	YYVGYLQPRTFL	1519.79	S1 Belgium/GHB-03021 isolate + TMEM106B	10 min (RT)	1.01996	0.035228	6.22357
S1 Belgium/GHB-03021 isolate	265	276	YYVGYLQPRTFL	1519.79	S1 Belgium/GHB-03021 isolate + TMEM106B	100 min (RT)	1.38588	0.021577	6.21497
S1 Belgium/GHB-03021 isolate	265	276	YYVGYLQPRTFL	1519.79	S1 Belgium/GHB-03021 isolate + TMEM106B	100 min (28 C)	1.60424	0.011098	6.21786
S1 Belgium/GHB-03021 isolate	265	276	YYVGYLQPRTFL	1519.79	S1 Belgium/GHB-03021 isolate + TMEM106B	360 min (28 C)	2.40553	0.078236	7.06959
S1 Belgium/GHB-03021 isolate	265	276	YYVGYLQPRTFL	1519.79	S1 Belgium/GHB-03021 isolate alone	10 s (ice)	0.005296	0.068746	6.2192
S1 Belgium/GHB-03021 isolate	265	276	YYVGYLQPRTFL	1519.79	S1 Belgium/GHB-03021 isolate alone	10 s (RT)	0.183571	0.074333	6.21538
S1 Belgium/GHB-03021 isolate	265	276	YYVGYLQPRTFL	1519.79	S1 Belgium/GHB-03021 isolate alone	1 min (RT)	0.721851	0.042357	6.22697
S1 Belgium/GHB-03021 isolate	265	276	YYVGYLQPRTFL	1519.79	S1 Belgium/GHB-03021 isolate alone	10 min (RT)	1.0457	0.065011	6.22104
S1 Belgium/GHB-03021 isolate	265	276	YYVGYLQPRTFL	1519.79	S1 Belgium/GHB-03021 isolate alone	100 min (RT)	1.46493	0.028901	6.21941
S1 Belgium/GHB-03021 isolate	265	276	YYVGYLQPRTFL	1519.79	S1 Belgium/GHB-03021 isolate alone	100 min (28 C)	1.62445	0.049205	6.21349
S1 Belgium/GHB-03021 isolate	265	276	YYVGYLQPRTFL	1519.79	S1 Belgium/GHB-03021 isolate alone	360 min (28 C)	2.25814	0.079515	7.07962
S1 Belgium/GHB-03021 isolate	266	274	YVGYLQPRT	1096.58	S1 Belgium/GHB-03021 isolate + TMEM106B	10 s (ice)	0.175358	0.015863	4.88217
S1 Belgium/GHB-03021 isolate	266	274	YVGYLQPRT	1096.58	S1 Belgium/GHB-03021 isolate + TMEM106B	10 s (RT)	0.432186	0.021829	4.88079
S1 Belgium/GHB-03021 isolate	266	274	YVGYLQPRT	1096.58	S1 Belgium/GHB-03021 isolate + TMEM106B	1 min (RT)	0.944336	0.014102	4.88916
S1 Belgium/GHB-03021 isolate	266	274	YVGYLQPRT	1096.58	S1 Belgium/GHB-03021 isolate + TMEM106B	10 min (RT)	1.20345	0.036514	4.89555
S1 Belgium/GHB-03021 isolate	266	274	YVGYLQPRT	1096.58	S1 Belgium/GHB-03021 isolate + TMEM106B	100 min (RT)	1.55344	0.015318	4.88449
S1 Belgium/GHB-03021 isolate	266	274	YVGYLQPRT	1096.58	S1 Belgium/GHB-03021 isolate + TMEM106B	100 min (28 C)	1.76913	0.121026	4.88718
S1 Belgium/GHB-03021 isolate	266	274	YVGYLQPRT	1096.58	S1 Belgium/GHB-03021 isolate + TMEM106B	360 min (28 C)	2.26258	0.025663	4.96786
S1 Belgium/GHB-03021 isolate	266	274	YVGYLQPRT	1096.58	S1 Belgium/GHB-03021 isolate alone	10 s (ice)	0.146434	0.027851	4.88729
S1 Belgium/GHB-03021 isolate	266	274	YVGYLQPRT	1096.58	S1 Belgium/GHB-03021 isolate alone	10 s (RT)	0.383012	0.041381	4.89132
S1 Belgium/GHB-03021 isolate	266	274	YVGYLQPRT	1096.58	S1 Belgium/GHB-03021 isolate alone	1 min (RT)	0.832413	0.022046	4.89493
S1 Belgium/GHB-03021 isolate	266	274	YVGYLQPRT	1096.58	S1 Belgium/GHB-03021 isolate alone	10 min (RT)	1.13243	0.015684	4.8897
S1 Belgium/GHB-03021 isolate	266	274	YVGYLQPRT	1096.58	S1 Belgium/GHB-03021 isolate alone	100 min (RT)	1.52339	0.058664	4.88878
S1 Belgium/GHB-03021 isolate	266	274	YVGYLQPRT	1096.58	S1 Belgium/GHB-03021 isolate alone	100 min (28 C)	1.72783	0.024134	4.88467
S1 Belgium/GHB-03021 isolate	266	274	YVGYLQPRT	1096.58	S1 Belgium/GHB-03021 isolate alone	360 min (28 C)	2.36309	0.027852	4.98111
S1 Belgium/GHB-03021 isolate	266	276	YVGYLQPRTFL	1356.73	S1 Belgium/GHB-03021 isolate + TMEM106B	10 s (ice)	0.118838	0.006596	6.05405
S1 Belgium/GHB-03021 isolate	266	276	YVGYLQPRTFL	1356.73	S1 Belgium/GHB-03021 isolate + TMEM106B	10 s (RT)	0.293311	0.016202	6.05706
S1 Belgium/GHB-03021 isolate	266	276	YVGYLQPRTFL	1356.73	S1 Belgium/GHB-03021 isolate + TMEM106B	1 min (RT)	0.738925	0.005271	6.05479
S1 Belgium/GHB-03021 isolate	266	276	YVGYLQPRTFL	1356.73	S1 Belgium/GHB-03021 isolate + TMEM106B	10 min (RT)	0.964782	0.0083	6.06936
S1 Belgium/GHB-03021 isolate	266	276	YVGYLQPRTFL	1356.73	S1 Belgium/GHB-03021 isolate + TMEM106B	100 min (RT)	1.38638	0.034192	6.04924
S1 Belgium/GHB-03021 isolate	266	276	YVGYLQPRTFL	1356.73	S1 Belgium/GHB-03021 isolate + TMEM106B	100 min (28 C)	1.5882	0.108971	6.05596
S1 Belgium/GHB-03021 isolate	266	276	YVGYLQPRTFL	1356.73	S1 Belgium/GHB-03021 isolate + TMEM106B	360 min (28 C)	2.38963	0.067493	6.83179
S1 Belgium/GHB-03021 isolate	266	276	YVGYLQPRTFL	1356.73	S1 Belgium/GHB-03021 isolate alone	10 s (ice)	0.103425	0.013682	6.05072
S1 Belgium/GHB-03021 isolate	266	276	YVGYLQPRTFL	1356.73	S1 Belgium/GHB-03021 isolate alone	10 s (RT)	0.205762	0.037328	6.06028
S1 Belgium/GHB-03021 isolate	266	276	YVGYLQPRTFL	1356.73	S1 Belgium/GHB-03021 isolate alone	1 min (RT)	0.602764	0.02537	6.06157
S1 Belgium/GHB-03021 isolate	266	276	YVGYLQPRTFL	1356.73	S1 Belgium/GHB-03021 isolate alone	10 min (RT)	0.918087	0.021725	6.0547
S1 Belgium/GHB-03021 isolate	266	276	YVGYLQPRTFL	1356.73	S1 Belgium/GHB-03021 isolate alone	100 min (RT)	1.38834	0.046489	6.05353
S1 Belgium/GHB-03021 isolate	266	276	YVGYLQPRTFL	1356.73	S1 Belgium/GHB-03021 isolate alone	100 min (28 C)	1.58668	0.032552	6.04893
S1 Belgium/GHB-03021 isolate	266	276	YVGYLQPRTFL	1356.73	S1 Belgium/GHB-03021 isolate alone	360 min (28 C)	2.5997	0.074309	6.83119
S1 Belgium/GHB-03021 isolate	266	277	YVGYLQPRTFLL	1469.82	S1 Belgium/GHB-03021 isolate + TMEM106B	10 s (ice)	0.123457	0.044983	6.4257
S1 Belgium/GHB-03021 isolate	266	277	YVGYLQPRTFLL	1469.82	S1 Belgium/GHB-03021 isolate + TMEM106B	10 s (RT)	0.296945	0.019651	6.43073
S1 Belgium/GHB-03021 isolate	266	277	YVGYLQPRTFLL	1469.82	S1 Belgium/GHB-03021 isolate + TMEM106B	1 min (RT)	0.759248	0.03098	6.43099
S1 Belgium/GHB-03021 isolate	266	277	YVGYLQPRTFLL	1469.82	S1 Belgium/GHB-03021 isolate + TMEM106B	10 min (RT)	0.992504	0.013902	6.44479
S1 Belgium/GHB-03021 isolate	266	277	YVGYLQPRTFLL	1469.82	S1 Belgium/GHB-03021 isolate + TMEM106B	100 min (RT)	1.43975	0.039876	6.42734
S1 Belgium/GHB-03021 isolate	266	277	YVGYLQPRTFLL	1469.82	S1 Belgium/GHB-03021 isolate + TMEM106B	100 min (28 C)	1.49354	0.10514	6.43234
S1 Belgium/GHB-03021 isolate	266	277	YVGYLQPRTFLL	1469.82	S1 Belgium/GHB-03021 isolate + TMEM106B	360 min (28 C)	1.56129	0.067987	7.4125
S1 Belgium/GHB-03021 isolate	266	277	YVGYLQPRTFLL	1469.82	S1 Belgium/GHB-03021 isolate alone	10 s (ice)	0.155168	0.030311	6.42884
S1 Belgium/GHB-03021 isolate	266	277	YVGYLQPRTFLL	1469.82	S1 Belgium/GHB-03021 isolate alone	10 s (RT)	0.24432	0.015363	6.43023
S1 Belgium/GHB-03021 isolate	266	277	YVGYLQPRTFLL	1469.82	S1 Belgium/GHB-03021 isolate alone	1 min (RT)	0.764915	0.042337	6.43403
S1 Belgium/GHB-03021 isolate	266	277	YVGYLQPRTFLL	1469.82	S1 Belgium/GHB-03021 isolate alone	10 min (RT)	1.01105	0.035338	6.43884
S1 Belgium/GHB-03021 isolate	266	277	YVGYLQPRTFLL	1469.82	S1 Belgium/GHB-03021 isolate alone	100 min (RT)	1.42546	0.034664	6.42895
S1 Belgium/GHB-03021 isolate	266	277	YVGYLQPRTFLL	1469.82	S1 Belgium/GHB-03021 isolate alone	100 min (28 C)	1.44526	0.009267	6.42459
S1 Belgium/GHB-03021 isolate	266	277	YVGYLQPRTFLL	1469.82	S1 Belgium/GHB-03021 isolate alone	360 min (28 C)	1.63854	0.082672	7.42397
S1 Belgium/GHB-03021 isolate	267	276	VGYLQPRTFL	1193.67	S1 Belgium/GHB-03021 isolate + TMEM106B	10 s (ice)	0.33086	0.048645	5.90521
S1 Belgium/GHB-03021 isolate	267	276	VGYLQPRTFL	1193.67	S1 Belgium/GHB-03021 isolate + TMEM106B	10 s (RT)	0.538322	0.007641	5.90899
S1 Belgium/GHB-03021 isolate	267	276	VGYLQPRTFL	1193.67	S1 Belgium/GHB-03021 isolate + TMEM106B	1 min (RT)	0.958057	0.002841	5.91331
S1 Belgium/GHB-03021 isolate	267	276	VGYLQPRTFL	1193.67	S1 Belgium/GHB-03021 isolate + TMEM106B	10 min (RT)	1.18244	0.019493	5.92192
S1 Belgium/GHB-03021 isolate	267	276	VGYLQPRTFL	1193.67	S1 Belgium/GHB-03021 isolate + TMEM106B	100 min (RT)	1.63404	0.026081	5.914
S1 Belgium/GHB-03021 isolate	267	276	VGYLQPRTFL	1193.67	S1 Belgium/GHB-03021 isolate + TMEM106B	100 min (28 C)	1.8182	0.054844	5.91652
S1 Belgium/GHB-03021 isolate	267	276	VGYLQPRTFL	1193.67	S1 Belgium/GHB-03021 isolate + TMEM106B	360 min (28 C)	2.39708	0.069441	6.58406
S1 Belgium/GHB-03021 isolate	267	276	VGYLQPRTFL	1193.67	S1 Belgium/GHB-03021 isolate alone	10 s (ice)	0.393883	0.001741	5.91288
S1 Belgium/GHB-03021 isolate	267	276	VGYLQPRTFL	1193.67	S1 Belgium/GHB-03021 isolate alone	10 s (RT)	0.48326	0.046171	5.91707
S1 Belgium/GHB-03021 isolate	267	276	VGYLQPRTFL	1193.67	S1 Belgium/GHB-03021 isolate alone	1 min (RT)	0.904686	0.021303	5.92015
S1 Belgium/GHB-03021 isolate	267	276	VGYLQPRTFL	1193.67	S1 Belgium/GHB-03021 isolate alone	10 min (RT)	1.22337	0.019122	5.91598
S1 Belgium/GHB-03021 isolate	267	276	VGYLQPRTFL	1193.67	S1 Belgium/GHB-03021 isolate alone	100 min (RT)	1.62362	0.024668	5.91509
S1 Belgium/GHB-03021 isolate	267	276	VGYLQPRTFL	1193.67	S1 Belgium/GHB-03021 isolate alone	100 min (28 C)	1.85012	0.020933	5.91298
S1 Belgium/GHB-03021 isolate	267	276	VGYLQPRTFL	1193.67	S1 Belgium/GHB-03021 isolate alone	360 min (28 C)	2.53483	0.061049	6.59311
S1 Belgium/GHB-03021 isolate	268	276	GYLQPRTFL	1094.6	S1 Belgium/GHB-03021 isolate + TMEM106B	10 s (ice)	0.125934	0.012048	6.05382
S1 Belgium/GHB-03021 isolate	268	276	GYLQPRTFL	1094.6	S1 Belgium/GHB-03021 isolate + TMEM106B	10 s (RT)	0.343517	0.00345	6.06025
S1 Belgium/GHB-03021 isolate	268	276	GYLQPRTFL	1094.6	S1 Belgium/GHB-03021 isolate + TMEM106B	1 min (RT)	0.731015	0.028048	6.05947
S1 Belgium/GHB-03021 isolate	268	276	GYLQPRTFL	1094.6	S1 Belgium/GHB-03021 isolate + TMEM106B	10 min (RT)	0.953086	0.05241	6.0714
S1 Belgium/GHB-03021 isolate	268	276	GYLQPRTFL	1094.6	S1 Belgium/GHB-03021 isolate + TMEM106B	100 min (RT)	1.31051	0.015584	6.0557
S1 Belgium/GHB-03021 isolate	268	276	GYLQPRTFL	1094.6	S1 Belgium/GHB-03021 isolate + TMEM106B	100 min (28 C)	1.44975	0.047299	6.06313
S1 Belgium/GHB-03021 isolate	268	276	GYLQPRTFL	1094.6	S1 Belgium/GHB-03021 isolate + TMEM106B	360 min (28 C)	2.12524	0.001409	6.83028
S1 Belgium/GHB-03021 isolate	268	276	GYLQPRTFL	1094.6	S1 Belgium/GHB-03021 isolate alone	10 s (ice)	0.100965	0.009941	6.06084
S1 Belgium/GHB-03021 isolate	268	276	GYLQPRTFL	1094.6	S1 Belgium/GHB-03021 isolate alone	10 s (RT)	0.266444	0.012296	6.06223
S1 Belgium/GHB-03021 isolate	268	276	GYLQPRTFL	1094.6	S1 Belgium/GHB-03021 isolate alone	1 min (RT)	0.696554	0.000847	6.06622
S1 Belgium/GHB-03021 isolate	268	276	GYLQPRTFL	1094.6	S1 Belgium/GHB-03021 isolate alone	10 min (RT)	0.9326	0.003362	6.06375
S1 Belgium/GHB-03021 isolate	268	276	GYLQPRTFL	1094.6	S1 Belgium/GHB-03021 isolate alone	100 min (RT)	1.32058	0.025474	6.06105
S1 Belgium/GHB-03021 isolate	268	276	GYLQPRTFL	1094.6	S1 Belgium/GHB-03021 isolate alone	100 min (28 C)	1.42839	0.006976	6.05467
S1 Belgium/GHB-03021 isolate	268	276	GYLQPRTFL	1094.6	S1 Belgium/GHB-03021 isolate alone	360 min (28 C)	2.1058	0.017785	6.84014
S1 Belgium/GHB-03021 isolate	269	276	YLQPRTFL	1037.58	S1 Belgium/GHB-03021 isolate + TMEM106B	10 s (ice)	0.256215	0.025409	5.76665
S1 Belgium/GHB-03021 isolate	269	276	YLQPRTFL	1037.58	S1 Belgium/GHB-03021 isolate + TMEM106B	10 s (RT)	0.381772	0.034615	5.76823
S1 Belgium/GHB-03021 isolate	269	276	YLQPRTFL	1037.58	S1 Belgium/GHB-03021 isolate + TMEM106B	1 min (RT)	0.761053	0.005703	5.76763
S1 Belgium/GHB-03021 isolate	269	276	YLQPRTFL	1037.58	S1 Belgium/GHB-03021 isolate + TMEM106B	10 min (RT)	0.889614	0.05233	5.77879
S1 Belgium/GHB-03021 isolate	269	276	YLQPRTFL	1037.58	S1 Belgium/GHB-03021 isolate + TMEM106B	100 min (RT)	0.946139	0.031416	5.76634
S1 Belgium/GHB-03021 isolate	269	276	YLQPRTFL	1037.58	S1 Belgium/GHB-03021 isolate + TMEM106B	100 min (28 C)	1.11727	0.035657	5.77435
S1 Belgium/GHB-03021 isolate	269	276	YLQPRTFL	1037.58	S1 Belgium/GHB-03021 isolate + TMEM106B	360 min (28 C)	1.70149	0.031829	6.33196
S1 Belgium/GHB-03021 isolate	269	276	YLQPRTFL	1037.58	S1 Belgium/GHB-03021 isolate alone	10 s (ice)	0.226352	0.078383	5.76859
S1 Belgium/GHB-03021 isolate	269	276	YLQPRTFL	1037.58	S1 Belgium/GHB-03021 isolate alone	10 s (RT)	0.387883	0.069334	5.7722
S1 Belgium/GHB-03021 isolate	269	276	YLQPRTFL	1037.58	S1 Belgium/GHB-03021 isolate alone	1 min (RT)	0.730072	0.027622	5.77394
S1 Belgium/GHB-03021 isolate	269	276	YLQPRTFL	1037.58	S1 Belgium/GHB-03021 isolate alone	10 min (RT)	0.873549	0.015938	5.77629
S1 Belgium/GHB-03021 isolate	269	276	YLQPRTFL	1037.58	S1 Belgium/GHB-03021 isolate alone	100 min (RT)	0.951154	0.021963	5.77141
S1 Belgium/GHB-03021 isolate	269	276	YLQPRTFL	1037.58	S1 Belgium/GHB-03021 isolate alone	100 min (28 C)	1.18242	0.003989	5.76951
S1 Belgium/GHB-03021 isolate	269	276	YLQPRTFL	1037.58	S1 Belgium/GHB-03021 isolate alone	360 min (28 C)	1.91486	0.047067	6.34725
S1 Belgium/GHB-03021 isolate	291	299	CALDPLSET	948.434	S1 Belgium/GHB-03021 isolate + TMEM106B	10 s (ice)	0.670229	0.049929	5.60095
S1 Belgium/GHB-03021 isolate	291	299	CALDPLSET	948.434	S1 Belgium/GHB-03021 isolate + TMEM106B	10 s (RT)	2.05359	0.065347	5.59984
S1 Belgium/GHB-03021 isolate	291	299	CALDPLSET	948.434	S1 Belgium/GHB-03021 isolate + TMEM106B	1 min (RT)	2.91229	0.005227	5.5999
S1 Belgium/GHB-03021 isolate	291	299	CALDPLSET	948.434	S1 Belgium/GHB-03021 isolate + TMEM106B	10 min (RT)	2.93851	0	5.6138
S1 Belgium/GHB-03021 isolate	291	299	CALDPLSET	948.434	S1 Belgium/GHB-03021 isolate + TMEM106B	100 min (RT)	3.33344	0.027776	5.60032
S1 Belgium/GHB-03021 isolate	291	299	CALDPLSET	948.434	S1 Belgium/GHB-03021 isolate + TMEM106B	100 min (28 C)	3.44812	0	5.59886
S1 Belgium/GHB-03021 isolate	291	299	CALDPLSET	948.434	S1 Belgium/GHB-03021 isolate alone	10 s (ice)	0.477895	0	5.6074
S1 Belgium/GHB-03021 isolate	291	299	CALDPLSET	948.434	S1 Belgium/GHB-03021 isolate alone	10 s (RT)	1.91001	0.015589	5.60775
S1 Belgium/GHB-03021 isolate	291	299	CALDPLSET	948.434	S1 Belgium/GHB-03021 isolate alone	1 min (RT)	2.92283	0.012688	5.60224
S1 Belgium/GHB-03021 isolate	291	299	CALDPLSET	948.434	S1 Belgium/GHB-03021 isolate alone	10 min (RT)	2.83962	0	5.5997
S1 Belgium/GHB-03021 isolate	291	299	CALDPLSET	948.434	S1 Belgium/GHB-03021 isolate alone	100 min (RT)	3.32029	0	5.60005
S1 Belgium/GHB-03021 isolate	291	299	CALDPLSET	948.434	S1 Belgium/GHB-03021 isolate alone	100 min (28 C)	3.45255	0.021435	5.59934
S1 Belgium/GHB-03021 isolate	291	303	CALDPLSETKCTL	1393.67	S1 Belgium/GHB-03021 isolate + TMEM106B	10 s (ice)	1.1026	0.03898	5.69531
S1 Belgium/GHB-03021 isolate	291	303	CALDPLSETKCTL	1393.67	S1 Belgium/GHB-03021 isolate + TMEM106B	10 s (RT)	3.99701	0.042815	5.69497
S1 Belgium/GHB-03021 isolate	291	303	CALDPLSETKCTL	1393.67	S1 Belgium/GHB-03021 isolate + TMEM106B	1 min (RT)	5.00454	0.001062	5.70088
S1 Belgium/GHB-03021 isolate	291	303	CALDPLSETKCTL	1393.67	S1 Belgium/GHB-03021 isolate + TMEM106B	10 min (RT)	5.3606	0.017166	5.70724
S1 Belgium/GHB-03021 isolate	291	303	CALDPLSETKCTL	1393.67	S1 Belgium/GHB-03021 isolate + TMEM106B	100 min (RT)	5.19059	0.055123	5.6938
S1 Belgium/GHB-03021 isolate	291	303	CALDPLSETKCTL	1393.67	S1 Belgium/GHB-03021 isolate + TMEM106B	100 min (28 C)	5.66135	0.193634	5.69588
S1 Belgium/GHB-03021 isolate	291	303	CALDPLSETKCTL	1393.67	S1 Belgium/GHB-03021 isolate + TMEM106B	360 min (28 C)	5.9222	0.040956	6.29746
S1 Belgium/GHB-03021 isolate	291	303	CALDPLSETKCTL	1393.67	S1 Belgium/GHB-03021 isolate alone	10 s (ice)	0.851663	0.003112	5.69202
S1 Belgium/GHB-03021 isolate	291	303	CALDPLSETKCTL	1393.67	S1 Belgium/GHB-03021 isolate alone	10 s (RT)	3.5864	0.191365	5.69998
S1 Belgium/GHB-03021 isolate	291	303	CALDPLSETKCTL	1393.67	S1 Belgium/GHB-03021 isolate alone	1 min (RT)	4.85064	0.086112	5.69935
S1 Belgium/GHB-03021 isolate	291	303	CALDPLSETKCTL	1393.67	S1 Belgium/GHB-03021 isolate alone	10 min (RT)	5.39279	0	5.71024
S1 Belgium/GHB-03021 isolate	291	303	CALDPLSETKCTL	1393.67	S1 Belgium/GHB-03021 isolate alone	100 min (RT)	5.21773	0.1297	5.69588
S1 Belgium/GHB-03021 isolate	291	303	CALDPLSETKCTL	1393.67	S1 Belgium/GHB-03021 isolate alone	100 min (28 C)	5.62843	0.026394	5.6858
S1 Belgium/GHB-03021 isolate	291	303	CALDPLSETKCTL	1393.67	S1 Belgium/GHB-03021 isolate alone	360 min (28 C)	5.91196	0.073166	6.32204
S1 Belgium/GHB-03021 isolate	291	305	CALDPLSETKCTLKS	1608.8	S1 Belgium/GHB-03021 isolate + TMEM106B	10 s (ice)	2.14717	0.054703	5.06436
S1 Belgium/GHB-03021 isolate	291	305	CALDPLSETKCTLKS	1608.8	S1 Belgium/GHB-03021 isolate + TMEM106B	10 s (RT)	5.70373	0.100932	5.07035
S1 Belgium/GHB-03021 isolate	291	305	CALDPLSETKCTLKS	1608.8	S1 Belgium/GHB-03021 isolate + TMEM106B	1 min (RT)	6.7109	0.059503	5.07161
S1 Belgium/GHB-03021 isolate	291	305	CALDPLSETKCTLKS	1608.8	S1 Belgium/GHB-03021 isolate + TMEM106B	10 min (RT)	7.02822	0.007647	5.0784
S1 Belgium/GHB-03021 isolate	291	305	CALDPLSETKCTLKS	1608.8	S1 Belgium/GHB-03021 isolate + TMEM106B	100 min (RT)	6.89159	0.054793	5.07385
S1 Belgium/GHB-03021 isolate	291	305	CALDPLSETKCTLKS	1608.8	S1 Belgium/GHB-03021 isolate + TMEM106B	100 min (28 C)	7.43805	0.189471	5.07083
S1 Belgium/GHB-03021 isolate	291	305	CALDPLSETKCTLKS	1608.8	S1 Belgium/GHB-03021 isolate + TMEM106B	360 min (28 C)	8.04555	0.0134	5.36789
S1 Belgium/GHB-03021 isolate	291	305	CALDPLSETKCTLKS	1608.8	S1 Belgium/GHB-03021 isolate alone	10 s (ice)	1.60578	0.036867	5.08316
S1 Belgium/GHB-03021 isolate	291	305	CALDPLSETKCTLKS	1608.8	S1 Belgium/GHB-03021 isolate alone	10 s (RT)	5.28549	0.124835	5.07193
S1 Belgium/GHB-03021 isolate	291	305	CALDPLSETKCTLKS	1608.8	S1 Belgium/GHB-03021 isolate alone	1 min (RT)	6.541	0.128128	5.07117
S1 Belgium/GHB-03021 isolate	291	305	CALDPLSETKCTLKS	1608.8	S1 Belgium/GHB-03021 isolate alone	10 min (RT)	7.13987	0	5.07542
S1 Belgium/GHB-03021 isolate	291	305	CALDPLSETKCTLKS	1608.8	S1 Belgium/GHB-03021 isolate alone	100 min (RT)	6.92701	0.147576	5.06998
S1 Belgium/GHB-03021 isolate	291	305	CALDPLSETKCTLKS	1608.8	S1 Belgium/GHB-03021 isolate alone	100 min (28 C)	7.3957	0.04539	5.06021
S1 Belgium/GHB-03021 isolate	291	305	CALDPLSETKCTLKS	1608.8	S1 Belgium/GHB-03021 isolate alone	360 min (28 C)	7.99388	0.027382	5.37459
S1 Belgium/GHB-03021 isolate	292	303	ALDPLSETKCTL	1290.66	S1 Belgium/GHB-03021 isolate + TMEM106B	10 s (ice)	1.39283	0.000915	5.55199
S1 Belgium/GHB-03021 isolate	292	303	ALDPLSETKCTL	1290.66	S1 Belgium/GHB-03021 isolate + TMEM106B	10 s (RT)	4.32528	0.05868	5.55111
S1 Belgium/GHB-03021 isolate	292	303	ALDPLSETKCTL	1290.66	S1 Belgium/GHB-03021 isolate + TMEM106B	1 min (RT)	4.97237	0.098976	5.55687
S1 Belgium/GHB-03021 isolate	292	303	ALDPLSETKCTL	1290.66	S1 Belgium/GHB-03021 isolate + TMEM106B	10 min (RT)	5.19815	0.067195	5.56071
S1 Belgium/GHB-03021 isolate	292	303	ALDPLSETKCTL	1290.66	S1 Belgium/GHB-03021 isolate + TMEM106B	100 min (RT)	5.17931	0.048177	5.56019
S1 Belgium/GHB-03021 isolate	292	303	ALDPLSETKCTL	1290.66	S1 Belgium/GHB-03021 isolate + TMEM106B	100 min (28 C)	5.43342	0.069659	5.55797
S1 Belgium/GHB-03021 isolate	292	303	ALDPLSETKCTL	1290.66	S1 Belgium/GHB-03021 isolate + TMEM106B	360 min (28 C)	5.75274	0.023471	6.08355
S1 Belgium/GHB-03021 isolate	292	303	ALDPLSETKCTL	1290.66	S1 Belgium/GHB-03021 isolate alone	10 s (ice)	1.10412	0.001807	5.55465
S1 Belgium/GHB-03021 isolate	292	303	ALDPLSETKCTL	1290.66	S1 Belgium/GHB-03021 isolate alone	10 s (RT)	4.01009	0.140446	5.56074
S1 Belgium/GHB-03021 isolate	292	303	ALDPLSETKCTL	1290.66	S1 Belgium/GHB-03021 isolate alone	1 min (RT)	4.98304	0.12264	5.56185
S1 Belgium/GHB-03021 isolate	292	303	ALDPLSETKCTL	1290.66	S1 Belgium/GHB-03021 isolate alone	10 min (RT)	5.17692	0	5.56557
S1 Belgium/GHB-03021 isolate	292	303	ALDPLSETKCTL	1290.66	S1 Belgium/GHB-03021 isolate alone	100 min (RT)	4.98817	0.066131	5.55079
S1 Belgium/GHB-03021 isolate	292	303	ALDPLSETKCTL	1290.66	S1 Belgium/GHB-03021 isolate alone	100 min (28 C)	5.36161	0.014855	5.55596
S1 Belgium/GHB-03021 isolate	292	303	ALDPLSETKCTL	1290.66	S1 Belgium/GHB-03021 isolate alone	360 min (28 C)	5.75164	0.037366	6.09769
S1 Belgium/GHB-03021 isolate	304	317	KSFTVEKGIYQTSN	1601.82	S1 Belgium/GHB-03021 isolate + TMEM106B	10 s (ice)	6.93121	0.127207	4.54536
S1 Belgium/GHB-03021 isolate	304	317	KSFTVEKGIYQTSN	1601.82	S1 Belgium/GHB-03021 isolate + TMEM106B	10 s (RT)	7.57385	0.080175	4.54672
S1 Belgium/GHB-03021 isolate	304	317	KSFTVEKGIYQTSN	1601.82	S1 Belgium/GHB-03021 isolate + TMEM106B	1 min (RT)	7.33304	0.092315	4.55681
S1 Belgium/GHB-03021 isolate	304	317	KSFTVEKGIYQTSN	1601.82	S1 Belgium/GHB-03021 isolate + TMEM106B	10 min (RT)	7.24296	0.065031	4.56052
S1 Belgium/GHB-03021 isolate	304	317	KSFTVEKGIYQTSN	1601.82	S1 Belgium/GHB-03021 isolate + TMEM106B	100 min (RT)	7.27628	0.137159	4.55164
S1 Belgium/GHB-03021 isolate	304	317	KSFTVEKGIYQTSN	1601.82	S1 Belgium/GHB-03021 isolate + TMEM106B	100 min (28 C)	7.76815	0.117717	4.55117
S1 Belgium/GHB-03021 isolate	304	317	KSFTVEKGIYQTSN	1601.82	S1 Belgium/GHB-03021 isolate + TMEM106B	360 min (28 C)	8.3704	0.072445	4.55005
S1 Belgium/GHB-03021 isolate	304	317	KSFTVEKGIYQTSN	1601.82	S1 Belgium/GHB-03021 isolate alone	10 s (ice)	6.87225	0.04235	4.56287
S1 Belgium/GHB-03021 isolate	304	317	KSFTVEKGIYQTSN	1601.82	S1 Belgium/GHB-03021 isolate alone	10 s (RT)	7.59119	0.108272	4.55679
S1 Belgium/GHB-03021 isolate	304	317	KSFTVEKGIYQTSN	1601.82	S1 Belgium/GHB-03021 isolate alone	1 min (RT)	7.33454	0.164095	4.55304
S1 Belgium/GHB-03021 isolate	304	317	KSFTVEKGIYQTSN	1601.82	S1 Belgium/GHB-03021 isolate alone	10 min (RT)	7.39532	0	4.57201
S1 Belgium/GHB-03021 isolate	304	317	KSFTVEKGIYQTSN	1601.82	S1 Belgium/GHB-03021 isolate alone	100 min (RT)	7.1303	0.080669	4.55424
S1 Belgium/GHB-03021 isolate	304	317	KSFTVEKGIYQTSN	1601.82	S1 Belgium/GHB-03021 isolate alone	100 min (28 C)	7.66744	0.024812	4.55601
S1 Belgium/GHB-03021 isolate	304	317	KSFTVEKGIYQTSN	1601.82	S1 Belgium/GHB-03021 isolate alone	360 min (28 C)	8.3611	0.021024	4.55933
S1 Belgium/GHB-03021 isolate	304	318	KSFTVEKGIYQTSNF	1748.89	S1 Belgium/GHB-03021 isolate + TMEM106B	10 s (ice)	7.60293	0	5.12214
S1 Belgium/GHB-03021 isolate	304	318	KSFTVEKGIYQTSNF	1748.89	S1 Belgium/GHB-03021 isolate + TMEM106B	10 s (RT)	7.82094	0.109535	5.12764
S1 Belgium/GHB-03021 isolate	304	318	KSFTVEKGIYQTSNF	1748.89	S1 Belgium/GHB-03021 isolate + TMEM106B	1 min (RT)	7.76987	0.058952	5.12742
S1 Belgium/GHB-03021 isolate	304	318	KSFTVEKGIYQTSNF	1748.89	S1 Belgium/GHB-03021 isolate + TMEM106B	10 min (RT)	7.67881	0.084804	5.13837
S1 Belgium/GHB-03021 isolate	304	318	KSFTVEKGIYQTSNF	1748.89	S1 Belgium/GHB-03021 isolate + TMEM106B	100 min (RT)	7.54778	0.091669	5.13219
S1 Belgium/GHB-03021 isolate	304	318	KSFTVEKGIYQTSNF	1748.89	S1 Belgium/GHB-03021 isolate + TMEM106B	100 min (28 C)	8.14804	0.196376	5.13549
S1 Belgium/GHB-03021 isolate	304	318	KSFTVEKGIYQTSNF	1748.89	S1 Belgium/GHB-03021 isolate + TMEM106B	360 min (28 C)	8.77154	0.038336	5.43816
S1 Belgium/GHB-03021 isolate	304	318	KSFTVEKGIYQTSNF	1748.89	S1 Belgium/GHB-03021 isolate alone	10 s (ice)	7.48775	0.007638	5.12383
S1 Belgium/GHB-03021 isolate	304	318	KSFTVEKGIYQTSNF	1748.89	S1 Belgium/GHB-03021 isolate alone	10 s (RT)	7.89824	0.014568	5.12419
S1 Belgium/GHB-03021 isolate	304	318	KSFTVEKGIYQTSNF	1748.89	S1 Belgium/GHB-03021 isolate alone	1 min (RT)	7.78261	0.177986	5.1247
S1 Belgium/GHB-03021 isolate	304	318	KSFTVEKGIYQTSNF	1748.89	S1 Belgium/GHB-03021 isolate alone	10 min (RT)	7.79436	0	5.13825
S1 Belgium/GHB-03021 isolate	304	318	KSFTVEKGIYQTSNF	1748.89	S1 Belgium/GHB-03021 isolate alone	100 min (RT)	7.5564	0.066546	5.12501
S1 Belgium/GHB-03021 isolate	304	318	KSFTVEKGIYQTSNF	1748.89	S1 Belgium/GHB-03021 isolate alone	100 min (28 C)	8.14826	0.047904	5.11963
S1 Belgium/GHB-03021 isolate	304	318	KSFTVEKGIYQTSNF	1748.89	S1 Belgium/GHB-03021 isolate alone	360 min (28 C)	8.85012	0.058095	5.45017
S1 Belgium/GHB-03021 isolate	306	313	FTVEKGIY	956.509	S1 Belgium/GHB-03021 isolate + TMEM106B	10 s (ice)	3.4378	0.024067	5.18123
S1 Belgium/GHB-03021 isolate	306	313	FTVEKGIY	956.509	S1 Belgium/GHB-03021 isolate + TMEM106B	10 s (RT)	3.7008	0.062859	5.18327
S1 Belgium/GHB-03021 isolate	306	313	FTVEKGIY	956.509	S1 Belgium/GHB-03021 isolate + TMEM106B	1 min (RT)	3.77153	0.013946	5.19033
S1 Belgium/GHB-03021 isolate	306	313	FTVEKGIY	956.509	S1 Belgium/GHB-03021 isolate + TMEM106B	10 min (RT)	3.65137	0.002881	5.19662
S1 Belgium/GHB-03021 isolate	306	313	FTVEKGIY	956.509	S1 Belgium/GHB-03021 isolate + TMEM106B	100 min (RT)	3.63464	0.046894	5.19032
S1 Belgium/GHB-03021 isolate	306	313	FTVEKGIY	956.509	S1 Belgium/GHB-03021 isolate + TMEM106B	100 min (28 C)	3.87086	0.132133	5.1856
S1 Belgium/GHB-03021 isolate	306	313	FTVEKGIY	956.509	S1 Belgium/GHB-03021 isolate + TMEM106B	360 min (28 C)	4.09295	0.049003	5.43448
S1 Belgium/GHB-03021 isolate	306	313	FTVEKGIY	956.509	S1 Belgium/GHB-03021 isolate alone	10 s (ice)	3.54726	0.048953	5.18747
S1 Belgium/GHB-03021 isolate	306	313	FTVEKGIY	956.509	S1 Belgium/GHB-03021 isolate alone	10 s (RT)	3.74901	0.016479	5.18985
S1 Belgium/GHB-03021 isolate	306	313	FTVEKGIY	956.509	S1 Belgium/GHB-03021 isolate alone	1 min (RT)	3.74092	0.060305	5.19739
S1 Belgium/GHB-03021 isolate	306	313	FTVEKGIY	956.509	S1 Belgium/GHB-03021 isolate alone	10 min (RT)	3.61356	0.106214	5.18811
S1 Belgium/GHB-03021 isolate	306	313	FTVEKGIY	956.509	S1 Belgium/GHB-03021 isolate alone	100 min (RT)	3.62569	0.083114	5.19089
S1 Belgium/GHB-03021 isolate	306	313	FTVEKGIY	956.509	S1 Belgium/GHB-03021 isolate alone	100 min (28 C)	3.90508	0.00144	5.18121
S1 Belgium/GHB-03021 isolate	306	313	FTVEKGIY	956.509	S1 Belgium/GHB-03021 isolate alone	360 min (28 C)	4.11797	0.010363	5.44604
S1 Belgium/GHB-03021 isolate	306	317	FTVEKGIYQTSN	1386.69	S1 Belgium/GHB-03021 isolate + TMEM106B	10 s (ice)	6.28259	0	4.84374
S1 Belgium/GHB-03021 isolate	306	317	FTVEKGIYQTSN	1386.69	S1 Belgium/GHB-03021 isolate + TMEM106B	10 s (RT)	6.33316	0.072222	4.84268
S1 Belgium/GHB-03021 isolate	306	317	FTVEKGIYQTSN	1386.69	S1 Belgium/GHB-03021 isolate + TMEM106B	1 min (RT)	6.09309	0.000133	4.85226
S1 Belgium/GHB-03021 isolate	306	317	FTVEKGIYQTSN	1386.69	S1 Belgium/GHB-03021 isolate + TMEM106B	10 min (RT)	6.17842	0.063421	4.8648
S1 Belgium/GHB-03021 isolate	306	317	FTVEKGIYQTSN	1386.69	S1 Belgium/GHB-03021 isolate + TMEM106B	100 min (RT)	6.03121	0.159917	4.85887
S1 Belgium/GHB-03021 isolate	306	317	FTVEKGIYQTSN	1386.69	S1 Belgium/GHB-03021 isolate + TMEM106B	100 min (28 C)	6.53296	0	4.85671
S1 Belgium/GHB-03021 isolate	306	317	FTVEKGIYQTSN	1386.69	S1 Belgium/GHB-03021 isolate + TMEM106B	360 min (28 C)	7.2338	0.001428	4.96861
S1 Belgium/GHB-03021 isolate	306	317	FTVEKGIYQTSN	1386.69	S1 Belgium/GHB-03021 isolate alone	10 s (ice)	6.34098	0.000578	4.85178
S1 Belgium/GHB-03021 isolate	306	317	FTVEKGIYQTSN	1386.69	S1 Belgium/GHB-03021 isolate alone	10 s (RT)	6.60682	0.156509	4.86611
S1 Belgium/GHB-03021 isolate	306	317	FTVEKGIYQTSN	1386.69	S1 Belgium/GHB-03021 isolate alone	1 min (RT)	6.35066	0.113118	4.86127
S1 Belgium/GHB-03021 isolate	306	317	FTVEKGIYQTSN	1386.69	S1 Belgium/GHB-03021 isolate alone	10 min (RT)	6.3792	0.117105	4.85972
S1 Belgium/GHB-03021 isolate	306	317	FTVEKGIYQTSN	1386.69	S1 Belgium/GHB-03021 isolate alone	100 min (RT)	6.28923	0.144226	4.85838
S1 Belgium/GHB-03021 isolate	306	317	FTVEKGIYQTSN	1386.69	S1 Belgium/GHB-03021 isolate alone	100 min (28 C)	6.77174	0.03702	4.86133
S1 Belgium/GHB-03021 isolate	306	317	FTVEKGIYQTSN	1386.69	S1 Belgium/GHB-03021 isolate alone	360 min (28 C)	7.23124	0.035151	4.98639
S1 Belgium/GHB-03021 isolate	306	318	FTVEKGIYQTSNF	1533.76	S1 Belgium/GHB-03021 isolate + TMEM106B	10 s (ice)	6.72978	0.16954	5.4432
S1 Belgium/GHB-03021 isolate	306	318	FTVEKGIYQTSNF	1533.76	S1 Belgium/GHB-03021 isolate + TMEM106B	10 s (RT)	7.07092	0.1014	5.44316
S1 Belgium/GHB-03021 isolate	306	318	FTVEKGIYQTSNF	1533.76	S1 Belgium/GHB-03021 isolate + TMEM106B	1 min (RT)	6.91195	0.037229	5.45292
S1 Belgium/GHB-03021 isolate	306	318	FTVEKGIYQTSNF	1533.76	S1 Belgium/GHB-03021 isolate + TMEM106B	10 min (RT)	6.8465	0.030459	5.46183
S1 Belgium/GHB-03021 isolate	306	318	FTVEKGIYQTSNF	1533.76	S1 Belgium/GHB-03021 isolate + TMEM106B	100 min (RT)	6.83651	0.082551	5.45052
S1 Belgium/GHB-03021 isolate	306	318	FTVEKGIYQTSNF	1533.76	S1 Belgium/GHB-03021 isolate + TMEM106B	100 min (28 C)	7.22024	0.223679	5.44952
S1 Belgium/GHB-03021 isolate	306	318	FTVEKGIYQTSNF	1533.76	S1 Belgium/GHB-03021 isolate + TMEM106B	360 min (28 C)	7.78378	0.048239	5.92699
S1 Belgium/GHB-03021 isolate	306	318	FTVEKGIYQTSNF	1533.76	S1 Belgium/GHB-03021 isolate alone	10 s (ice)	6.91256	0.124455	5.4455
S1 Belgium/GHB-03021 isolate	306	318	FTVEKGIYQTSNF	1533.76	S1 Belgium/GHB-03021 isolate alone	10 s (RT)	7.12621	0.086719	5.45192
S1 Belgium/GHB-03021 isolate	306	318	FTVEKGIYQTSNF	1533.76	S1 Belgium/GHB-03021 isolate alone	1 min (RT)	6.83711	0.178263	5.44583
S1 Belgium/GHB-03021 isolate	306	318	FTVEKGIYQTSNF	1533.76	S1 Belgium/GHB-03021 isolate alone	10 min (RT)	6.82056	0.176657	5.4527
S1 Belgium/GHB-03021 isolate	306	318	FTVEKGIYQTSNF	1533.76	S1 Belgium/GHB-03021 isolate alone	100 min (RT)	6.7881	0.127599	5.44652
S1 Belgium/GHB-03021 isolate	306	318	FTVEKGIYQTSNF	1533.76	S1 Belgium/GHB-03021 isolate alone	100 min (28 C)	7.25209	0.070139	5.44723
S1 Belgium/GHB-03021 isolate	306	318	FTVEKGIYQTSNF	1533.76	S1 Belgium/GHB-03021 isolate alone	360 min (28 C)	7.75384	0.041549	5.94316
S1 Belgium/GHB-03021 isolate	307	317	TVEKGIYQTSN	1239.62	S1 Belgium/GHB-03021 isolate + TMEM106B	10 s (ice)	5.41861	0	3.90305
S1 Belgium/GHB-03021 isolate	307	317	TVEKGIYQTSN	1239.62	S1 Belgium/GHB-03021 isolate + TMEM106B	10 s (RT)	5.55215	0.058386	3.89131
S1 Belgium/GHB-03021 isolate	307	317	TVEKGIYQTSN	1239.62	S1 Belgium/GHB-03021 isolate + TMEM106B	1 min (RT)	5.5175	0.011864	3.88804
S1 Belgium/GHB-03021 isolate	307	317	TVEKGIYQTSN	1239.62	S1 Belgium/GHB-03021 isolate + TMEM106B	10 min (RT)	5.41573	0.0242	4.2012
S1 Belgium/GHB-03021 isolate	307	317	TVEKGIYQTSN	1239.62	S1 Belgium/GHB-03021 isolate + TMEM106B	100 min (RT)	5.41557	0.084125	3.8923
S1 Belgium/GHB-03021 isolate	307	317	TVEKGIYQTSN	1239.62	S1 Belgium/GHB-03021 isolate + TMEM106B	100 min (28 C)	5.73396	0.142284	3.89144
S1 Belgium/GHB-03021 isolate	307	317	TVEKGIYQTSN	1239.62	S1 Belgium/GHB-03021 isolate + TMEM106B	360 min (28 C)	6.10884	0.083625	3.82685
S1 Belgium/GHB-03021 isolate	307	317	TVEKGIYQTSN	1239.62	S1 Belgium/GHB-03021 isolate alone	10 s (ice)	5.48636	0.050696	3.89261
S1 Belgium/GHB-03021 isolate	307	317	TVEKGIYQTSN	1239.62	S1 Belgium/GHB-03021 isolate alone	10 s (RT)	5.66898	0.058122	3.89464
S1 Belgium/GHB-03021 isolate	307	317	TVEKGIYQTSN	1239.62	S1 Belgium/GHB-03021 isolate alone	1 min (RT)	5.52329	0.117114	3.89255
S1 Belgium/GHB-03021 isolate	307	317	TVEKGIYQTSN	1239.62	S1 Belgium/GHB-03021 isolate alone	10 min (RT)	5.63962	0	3.89242
S1 Belgium/GHB-03021 isolate	307	317	TVEKGIYQTSN	1239.62	S1 Belgium/GHB-03021 isolate alone	100 min (RT)	5.42968	0.072811	3.88797
S1 Belgium/GHB-03021 isolate	307	317	TVEKGIYQTSN	1239.62	S1 Belgium/GHB-03021 isolate alone	100 min (28 C)	5.80414	0.041897	3.88765
S1 Belgium/GHB-03021 isolate	307	317	TVEKGIYQTSN	1239.62	S1 Belgium/GHB-03021 isolate alone	360 min (28 C)	6.23452	0.036451	3.82122
S1 Belgium/GHB-03021 isolate	348	361	ASVYAWNRKRISNC	1667.84	S1 Belgium/GHB-03021 isolate + TMEM106B	10 s (ice)	1.34553	0.036837	4.6202
S1 Belgium/GHB-03021 isolate	348	361	ASVYAWNRKRISNC	1667.84	S1 Belgium/GHB-03021 isolate + TMEM106B	10 s (RT)	2.17783	0.00697	4.61843
S1 Belgium/GHB-03021 isolate	348	361	ASVYAWNRKRISNC	1667.84	S1 Belgium/GHB-03021 isolate + TMEM106B	1 min (RT)	2.70173	0.018277	4.62601
S1 Belgium/GHB-03021 isolate	348	361	ASVYAWNRKRISNC	1667.84	S1 Belgium/GHB-03021 isolate + TMEM106B	10 min (RT)	3.17512	0.0253	4.62601
S1 Belgium/GHB-03021 isolate	348	361	ASVYAWNRKRISNC	1667.84	S1 Belgium/GHB-03021 isolate + TMEM106B	100 min (RT)	3.63949	0.099424	4.62399
S1 Belgium/GHB-03021 isolate	348	361	ASVYAWNRKRISNC	1667.84	S1 Belgium/GHB-03021 isolate + TMEM106B	100 min (28 C)	4.86507	0.016536	4.62543
S1 Belgium/GHB-03021 isolate	348	361	ASVYAWNRKRISNC	1667.84	S1 Belgium/GHB-03021 isolate + TMEM106B	360 min (28 C)	6.5398	0.075848	4.63741
S1 Belgium/GHB-03021 isolate	348	361	ASVYAWNRKRISNC	1667.84	S1 Belgium/GHB-03021 isolate alone	10 s (ice)	1.19034	0.030956	4.63379
S1 Belgium/GHB-03021 isolate	348	361	ASVYAWNRKRISNC	1667.84	S1 Belgium/GHB-03021 isolate alone	10 s (RT)	2.13041	0.021113	4.62605
S1 Belgium/GHB-03021 isolate	348	361	ASVYAWNRKRISNC	1667.84	S1 Belgium/GHB-03021 isolate alone	1 min (RT)	2.57301	0.021794	4.61958
S1 Belgium/GHB-03021 isolate	348	361	ASVYAWNRKRISNC	1667.84	S1 Belgium/GHB-03021 isolate alone	10 min (RT)	2.97823	0.132395	4.62302
S1 Belgium/GHB-03021 isolate	348	361	ASVYAWNRKRISNC	1667.84	S1 Belgium/GHB-03021 isolate alone	100 min (RT)	3.60647	0.081794	4.62308
S1 Belgium/GHB-03021 isolate	348	361	ASVYAWNRKRISNC	1667.84	S1 Belgium/GHB-03021 isolate alone	100 min (28 C)	5.12704	0.149981	4.62131
S1 Belgium/GHB-03021 isolate	348	361	ASVYAWNRKRISNC	1667.84	S1 Belgium/GHB-03021 isolate alone	360 min (28 C)	8.27301	0.080698	4.64965
S1 Belgium/GHB-03021 isolate	351	361	YAWNRKRISNC	1410.71	S1 Belgium/GHB-03021 isolate + TMEM106B	10 s (ice)	1.14043	0.013325	4.36843
S1 Belgium/GHB-03021 isolate	351	361	YAWNRKRISNC	1410.71	S1 Belgium/GHB-03021 isolate + TMEM106B	10 s (RT)	1.98614	0.052003	4.37029
S1 Belgium/GHB-03021 isolate	351	361	YAWNRKRISNC	1410.71	S1 Belgium/GHB-03021 isolate + TMEM106B	1 min (RT)	2.35814	0.001894	4.37619
S1 Belgium/GHB-03021 isolate	351	361	YAWNRKRISNC	1410.71	S1 Belgium/GHB-03021 isolate + TMEM106B	10 min (RT)	2.77698	0.007868	4.37713
S1 Belgium/GHB-03021 isolate	351	361	YAWNRKRISNC	1410.71	S1 Belgium/GHB-03021 isolate + TMEM106B	100 min (RT)	3.23719	0.166117	4.37513
S1 Belgium/GHB-03021 isolate	351	361	YAWNRKRISNC	1410.71	S1 Belgium/GHB-03021 isolate + TMEM106B	100 min (28 C)	3.89334	0.031874	4.36768
S1 Belgium/GHB-03021 isolate	351	361	YAWNRKRISNC	1410.71	S1 Belgium/GHB-03021 isolate + TMEM106B	360 min (28 C)	4.82942	0.068215	4.28927
S1 Belgium/GHB-03021 isolate	351	361	YAWNRKRISNC	1410.71	S1 Belgium/GHB-03021 isolate alone	10 s (ice)	0.999336	0.031633	4.37505
S1 Belgium/GHB-03021 isolate	351	361	YAWNRKRISNC	1410.71	S1 Belgium/GHB-03021 isolate alone	10 s (RT)	1.96037	0.093561	4.37117
S1 Belgium/GHB-03021 isolate	351	361	YAWNRKRISNC	1410.71	S1 Belgium/GHB-03021 isolate alone	1 min (RT)	2.25278	0.039566	4.37873
S1 Belgium/GHB-03021 isolate	351	361	YAWNRKRISNC	1410.71	S1 Belgium/GHB-03021 isolate alone	10 min (RT)	2.70081	0.157658	4.12828
S1 Belgium/GHB-03021 isolate	351	361	YAWNRKRISNC	1410.71	S1 Belgium/GHB-03021 isolate alone	100 min (RT)	3.37008	0.038993	4.37072
S1 Belgium/GHB-03021 isolate	351	361	YAWNRKRISNC	1410.71	S1 Belgium/GHB-03021 isolate alone	100 min (28 C)	4.10464	0.06855	4.36692
S1 Belgium/GHB-03021 isolate	351	361	YAWNRKRISNC	1410.71	S1 Belgium/GHB-03021 isolate alone	360 min (28 C)	5.59144	0.008134	4.28996
S1 Belgium/GHB-03021 isolate	366	374	SVLYNSASF	987.478	S1 Belgium/GHB-03021 isolate + TMEM106B	10 s (ice)	2.81369	0	5.68851
S1 Belgium/GHB-03021 isolate	366	374	SVLYNSASF	987.478	S1 Belgium/GHB-03021 isolate + TMEM106B	10 s (RT)	3.10291	0.042219	5.70448
S1 Belgium/GHB-03021 isolate	366	374	SVLYNSASF	987.478	S1 Belgium/GHB-03021 isolate + TMEM106B	1 min (RT)	3.68903	0	5.71248
S1 Belgium/GHB-03021 isolate	366	374	SVLYNSASF	987.478	S1 Belgium/GHB-03021 isolate + TMEM106B	10 min (RT)	4.63382	0.101836	5.71274
S1 Belgium/GHB-03021 isolate	366	374	SVLYNSASF	987.478	S1 Belgium/GHB-03021 isolate + TMEM106B	100 min (RT)	4.65991	0.002117	5.70913
S1 Belgium/GHB-03021 isolate	366	374	SVLYNSASF	987.478	S1 Belgium/GHB-03021 isolate + TMEM106B	100 min (28 C)	5.15137	0.021153	5.70147
S1 Belgium/GHB-03021 isolate	366	374	SVLYNSASF	987.478	S1 Belgium/GHB-03021 isolate + TMEM106B	360 min (28 C)	5.06522	0.070061	6.20031
S1 Belgium/GHB-03021 isolate	366	374	SVLYNSASF	987.478	S1 Belgium/GHB-03021 isolate alone	10 s (ice)	2.85663	0.062767	5.70193
S1 Belgium/GHB-03021 isolate	366	374	SVLYNSASF	987.478	S1 Belgium/GHB-03021 isolate alone	10 s (RT)	3.119	0.047106	5.70598
S1 Belgium/GHB-03021 isolate	366	374	SVLYNSASF	987.478	S1 Belgium/GHB-03021 isolate alone	1 min (RT)	3.59504	0.045008	5.70819
S1 Belgium/GHB-03021 isolate	366	374	SVLYNSASF	987.478	S1 Belgium/GHB-03021 isolate alone	10 min (RT)	4.65471	0.08997	5.71323
S1 Belgium/GHB-03021 isolate	366	374	SVLYNSASF	987.478	S1 Belgium/GHB-03021 isolate alone	100 min (RT)	4.64593	0.07747	5.70378
S1 Belgium/GHB-03021 isolate	366	374	SVLYNSASF	987.478	S1 Belgium/GHB-03021 isolate alone	100 min (28 C)	5.17454	0.07014	5.69913
S1 Belgium/GHB-03021 isolate	366	374	SVLYNSASF	987.478	S1 Belgium/GHB-03021 isolate alone	360 min (28 C)	5.06832	0.01417	6.20206
S1 Belgium/GHB-03021 isolate	375	387	STFKCYGVSPTKL	1430.73	S1 Belgium/GHB-03021 isolate + TMEM106B	10 s (ice)	2.94958	0.106503	5.0694
S1 Belgium/GHB-03021 isolate	375	387	STFKCYGVSPTKL	1430.73	S1 Belgium/GHB-03021 isolate + TMEM106B	10 s (RT)	4.2157	0.039546	5.06975
S1 Belgium/GHB-03021 isolate	375	387	STFKCYGVSPTKL	1430.73	S1 Belgium/GHB-03021 isolate + TMEM106B	1 min (RT)	4.77336	0.019255	5.07203
S1 Belgium/GHB-03021 isolate	375	387	STFKCYGVSPTKL	1430.73	S1 Belgium/GHB-03021 isolate + TMEM106B	10 min (RT)	5.25063	0.004291	5.0796
S1 Belgium/GHB-03021 isolate	375	387	STFKCYGVSPTKL	1430.73	S1 Belgium/GHB-03021 isolate + TMEM106B	100 min (RT)	5.36306	0.025381	5.07733
S1 Belgium/GHB-03021 isolate	375	387	STFKCYGVSPTKL	1430.73	S1 Belgium/GHB-03021 isolate + TMEM106B	100 min (28 C)	5.90921	0.11249	5.07369
S1 Belgium/GHB-03021 isolate	375	387	STFKCYGVSPTKL	1430.73	S1 Belgium/GHB-03021 isolate + TMEM106B	360 min (28 C)	6.76658	0.030219	5.37972
S1 Belgium/GHB-03021 isolate	375	387	STFKCYGVSPTKL	1430.73	S1 Belgium/GHB-03021 isolate alone	10 s (ice)	2.89114	0.050251	5.08321
S1 Belgium/GHB-03021 isolate	375	387	STFKCYGVSPTKL	1430.73	S1 Belgium/GHB-03021 isolate alone	10 s (RT)	4.24591	0.061388	5.07462
S1 Belgium/GHB-03021 isolate	375	387	STFKCYGVSPTKL	1430.73	S1 Belgium/GHB-03021 isolate alone	1 min (RT)	4.65804	0.099066	5.07782
S1 Belgium/GHB-03021 isolate	375	387	STFKCYGVSPTKL	1430.73	S1 Belgium/GHB-03021 isolate alone	10 min (RT)	5.21884	0.105531	5.07488
S1 Belgium/GHB-03021 isolate	375	387	STFKCYGVSPTKL	1430.73	S1 Belgium/GHB-03021 isolate alone	100 min (RT)	5.3396	0.081955	5.07513
S1 Belgium/GHB-03021 isolate	375	387	STFKCYGVSPTKL	1430.73	S1 Belgium/GHB-03021 isolate alone	100 min (28 C)	5.83547	0.006225	5.06534
S1 Belgium/GHB-03021 isolate	375	387	STFKCYGVSPTKL	1430.73	S1 Belgium/GHB-03021 isolate alone	360 min (28 C)	6.84002	0.040402	5.38376
S1 Belgium/GHB-03021 isolate	380	387	YGVSPTKL	864.482	S1 Belgium/GHB-03021 isolate + TMEM106B	10 s (ice)	0.395865	0.011891	5.29929
S1 Belgium/GHB-03021 isolate	380	387	YGVSPTKL	864.482	S1 Belgium/GHB-03021 isolate + TMEM106B	10 s (RT)	0.633256	0.029294	5.30126
S1 Belgium/GHB-03021 isolate	380	387	YGVSPTKL	864.482	S1 Belgium/GHB-03021 isolate + TMEM106B	1 min (RT)	0.883041	0.030554	5.30265
S1 Belgium/GHB-03021 isolate	380	387	YGVSPTKL	864.482	S1 Belgium/GHB-03021 isolate + TMEM106B	10 min (RT)	1.34509	0.011809	5.31317
S1 Belgium/GHB-03021 isolate	380	387	YGVSPTKL	864.482	S1 Belgium/GHB-03021 isolate + TMEM106B	100 min (RT)	1.7494	0.019739	5.30423
S1 Belgium/GHB-03021 isolate	380	387	YGVSPTKL	864.482	S1 Belgium/GHB-03021 isolate + TMEM106B	100 min (28 C)	1.85569	0.070153	5.30681
S1 Belgium/GHB-03021 isolate	380	387	YGVSPTKL	864.482	S1 Belgium/GHB-03021 isolate + TMEM106B	360 min (28 C)	1.86155	0.044309	5.64387
S1 Belgium/GHB-03021 isolate	380	387	YGVSPTKL	864.482	S1 Belgium/GHB-03021 isolate alone	10 s (ice)	0.322054	0.033672	5.30969
S1 Belgium/GHB-03021 isolate	380	387	YGVSPTKL	864.482	S1 Belgium/GHB-03021 isolate alone	10 s (RT)	0.63449	0.039372	5.30596
S1 Belgium/GHB-03021 isolate	380	387	YGVSPTKL	864.482	S1 Belgium/GHB-03021 isolate alone	1 min (RT)	0.851385	0.01802	5.31029
S1 Belgium/GHB-03021 isolate	380	387	YGVSPTKL	864.482	S1 Belgium/GHB-03021 isolate alone	10 min (RT)	1.26784	0.023202	5.31323
S1 Belgium/GHB-03021 isolate	380	387	YGVSPTKL	864.482	S1 Belgium/GHB-03021 isolate alone	100 min (RT)	1.73963	0.098773	5.3065
S1 Belgium/GHB-03021 isolate	380	387	YGVSPTKL	864.482	S1 Belgium/GHB-03021 isolate alone	100 min (28 C)	1.78556	0.024574	5.30697
S1 Belgium/GHB-03021 isolate	380	387	YGVSPTKL	864.482	S1 Belgium/GHB-03021 isolate alone	360 min (28 C)	1.94518	0.013791	5.65496
S1 Belgium/GHB-03021 isolate	392	399	FTNVYADS	916.405	S1 Belgium/GHB-03021 isolate + TMEM106B	10 s (ice)	0.142477	0.031371	4.99032
S1 Belgium/GHB-03021 isolate	392	399	FTNVYADS	916.405	S1 Belgium/GHB-03021 isolate + TMEM106B	10 s (RT)	0.191429	0.015078	4.99067
S1 Belgium/GHB-03021 isolate	392	399	FTNVYADS	916.405	S1 Belgium/GHB-03021 isolate + TMEM106B	1 min (RT)	0.325062	0.063878	5.00233
S1 Belgium/GHB-03021 isolate	392	399	FTNVYADS	916.405	S1 Belgium/GHB-03021 isolate + TMEM106B	10 min (RT)	0.715914	0.00827	5.00224
S1 Belgium/GHB-03021 isolate	392	399	FTNVYADS	916.405	S1 Belgium/GHB-03021 isolate + TMEM106B	100 min (RT)	1.32607	0.016381	4.99444
S1 Belgium/GHB-03021 isolate	392	399	FTNVYADS	916.405	S1 Belgium/GHB-03021 isolate + TMEM106B	100 min (28 C)	1.44501	0.026013	4.99828
S1 Belgium/GHB-03021 isolate	392	399	FTNVYADS	916.405	S1 Belgium/GHB-03021 isolate + TMEM106B	360 min (28 C)	2.00261	0.050778	5.03321
S1 Belgium/GHB-03021 isolate	392	399	FTNVYADS	916.405	S1 Belgium/GHB-03021 isolate alone	10 s (ice)	0.245955	0.019847	5.0011
S1 Belgium/GHB-03021 isolate	392	399	FTNVYADS	916.405	S1 Belgium/GHB-03021 isolate alone	10 s (RT)	0.193955	0.023805	5.0007
S1 Belgium/GHB-03021 isolate	392	399	FTNVYADS	916.405	S1 Belgium/GHB-03021 isolate alone	1 min (RT)	0.377985	0.02355	5.00119
S1 Belgium/GHB-03021 isolate	392	399	FTNVYADS	916.405	S1 Belgium/GHB-03021 isolate alone	10 min (RT)	0.741295	0.05053	4.99954
S1 Belgium/GHB-03021 isolate	392	399	FTNVYADS	916.405	S1 Belgium/GHB-03021 isolate alone	100 min (RT)	1.31202	0.024011	4.99737
S1 Belgium/GHB-03021 isolate	392	399	FTNVYADS	916.405	S1 Belgium/GHB-03021 isolate alone	100 min (28 C)	1.47183	0.026048	4.99766
S1 Belgium/GHB-03021 isolate	392	399	FTNVYADS	916.405	S1 Belgium/GHB-03021 isolate alone	360 min (28 C)	2.68338	0.073427	5.0427
S1 Belgium/GHB-03021 isolate	393	399	TNVYADS	769.336	S1 Belgium/GHB-03021 isolate + TMEM106B	10 s (ice)	0.008971	0.013468	4.07909
S1 Belgium/GHB-03021 isolate	393	399	TNVYADS	769.336	S1 Belgium/GHB-03021 isolate + TMEM106B	10 s (RT)	0.000987	0.014012	3.9942
S1 Belgium/GHB-03021 isolate	393	399	TNVYADS	769.336	S1 Belgium/GHB-03021 isolate + TMEM106B	1 min (RT)	0.052597	0.015646	4.00831
S1 Belgium/GHB-03021 isolate	393	399	TNVYADS	769.336	S1 Belgium/GHB-03021 isolate + TMEM106B	10 min (RT)	0.216231	0.008581	3.93795
S1 Belgium/GHB-03021 isolate	393	399	TNVYADS	769.336	S1 Belgium/GHB-03021 isolate + TMEM106B	100 min (RT)	0.855261	0.005411	3.97661
S1 Belgium/GHB-03021 isolate	393	399	TNVYADS	769.336	S1 Belgium/GHB-03021 isolate + TMEM106B	100 min (28 C)	0.997533	0.008222	3.9847
S1 Belgium/GHB-03021 isolate	393	399	TNVYADS	769.336	S1 Belgium/GHB-03021 isolate + TMEM106B	360 min (28 C)	1.48814	0.038796	3.79431
S1 Belgium/GHB-03021 isolate	393	399	TNVYADS	769.336	S1 Belgium/GHB-03021 isolate alone	10 s (ice)	0.027794	0.015683	4.02068
S1 Belgium/GHB-03021 isolate	393	399	TNVYADS	769.336	S1 Belgium/GHB-03021 isolate alone	10 s (RT)	0.004848	0.026334	4.0205
S1 Belgium/GHB-03021 isolate	393	399	TNVYADS	769.336	S1 Belgium/GHB-03021 isolate alone	1 min (RT)	0.037612	0.000176	3.98083
S1 Belgium/GHB-03021 isolate	393	399	TNVYADS	769.336	S1 Belgium/GHB-03021 isolate alone	10 min (RT)	0.224414	0.054465	3.94264
S1 Belgium/GHB-03021 isolate	393	399	TNVYADS	769.336	S1 Belgium/GHB-03021 isolate alone	100 min (RT)	0.82964	0.001198	3.98917
S1 Belgium/GHB-03021 isolate	393	399	TNVYADS	769.336	S1 Belgium/GHB-03021 isolate alone	100 min (28 C)	0.980451	0.0073	3.99279
S1 Belgium/GHB-03021 isolate	393	399	TNVYADS	769.336	S1 Belgium/GHB-03021 isolate alone	360 min (28 C)	2.08248	0.061045	3.78873
S1 Belgium/GHB-03021 isolate	393	400	TNVYADSF	916.405	S1 Belgium/GHB-03021 isolate + TMEM106B	10 s (ice)	0.027295	0.002293	5.64135
S1 Belgium/GHB-03021 isolate	393	400	TNVYADSF	916.405	S1 Belgium/GHB-03021 isolate + TMEM106B	10 s (RT)	0.074626	0.035284	5.64061
S1 Belgium/GHB-03021 isolate	393	400	TNVYADSF	916.405	S1 Belgium/GHB-03021 isolate + TMEM106B	1 min (RT)	0.043794	0.005713	5.65012
S1 Belgium/GHB-03021 isolate	393	400	TNVYADSF	916.405	S1 Belgium/GHB-03021 isolate + TMEM106B	10 min (RT)	0.318482	0.026474	5.65454
S1 Belgium/GHB-03021 isolate	393	400	TNVYADSF	916.405	S1 Belgium/GHB-03021 isolate + TMEM106B	100 min (RT)	0.872283	0.014579	5.64837
S1 Belgium/GHB-03021 isolate	393	400	TNVYADSF	916.405	S1 Belgium/GHB-03021 isolate + TMEM106B	100 min (28 C)	1.07651	0.022224	5.64849
S1 Belgium/GHB-03021 isolate	393	400	TNVYADSF	916.405	S1 Belgium/GHB-03021 isolate + TMEM106B	360 min (28 C)	1.61402	0.005156	6.03815
S1 Belgium/GHB-03021 isolate	393	400	TNVYADSF	916.405	S1 Belgium/GHB-03021 isolate alone	10 s (ice)	0.084924	0.015922	5.64723
S1 Belgium/GHB-03021 isolate	393	400	TNVYADSF	916.405	S1 Belgium/GHB-03021 isolate alone	10 s (RT)	0.066396	0.00544	5.64682
S1 Belgium/GHB-03021 isolate	393	400	TNVYADSF	916.405	S1 Belgium/GHB-03021 isolate alone	1 min (RT)	0.053433	0.000195	5.65437
S1 Belgium/GHB-03021 isolate	393	400	TNVYADSF	916.405	S1 Belgium/GHB-03021 isolate alone	10 min (RT)	0.339909	0.144097	5.6499
S1 Belgium/GHB-03021 isolate	393	400	TNVYADSF	916.405	S1 Belgium/GHB-03021 isolate alone	100 min (RT)	0.84116	0.01025	5.64606
S1 Belgium/GHB-03021 isolate	393	400	TNVYADSF	916.405	S1 Belgium/GHB-03021 isolate alone	100 min (28 C)	1.10191	0.008013	5.64379
S1 Belgium/GHB-03021 isolate	393	400	TNVYADSF	916.405	S1 Belgium/GHB-03021 isolate alone	360 min (28 C)	2.37201	0.05541	6.04896
S1 Belgium/GHB-03021 isolate	400	406	FVIRGDE	835.431	S1 Belgium/GHB-03021 isolate + TMEM106B	10 s (ice)	0.102846	0.017925	4.64966
S1 Belgium/GHB-03021 isolate	400	406	FVIRGDE	835.431	S1 Belgium/GHB-03021 isolate + TMEM106B	10 s (RT)	0.107511	0.001889	4.65016
S1 Belgium/GHB-03021 isolate	400	406	FVIRGDE	835.431	S1 Belgium/GHB-03021 isolate + TMEM106B	1 min (RT)	0.20846	0.01085	4.65698
S1 Belgium/GHB-03021 isolate	400	406	FVIRGDE	835.431	S1 Belgium/GHB-03021 isolate + TMEM106B	10 min (RT)	0.238616	0.013804	4.66119
S1 Belgium/GHB-03021 isolate	400	406	FVIRGDE	835.431	S1 Belgium/GHB-03021 isolate + TMEM106B	100 min (RT)	0.303373	0.020845	4.65289
S1 Belgium/GHB-03021 isolate	400	406	FVIRGDE	835.431	S1 Belgium/GHB-03021 isolate + TMEM106B	100 min (28 C)	0.397652	0.010848	4.6527
S1 Belgium/GHB-03021 isolate	400	406	FVIRGDE	835.431	S1 Belgium/GHB-03021 isolate + TMEM106B	360 min (28 C)	0.970263	0.015253	4.56968
S1 Belgium/GHB-03021 isolate	400	406	FVIRGDE	835.431	S1 Belgium/GHB-03021 isolate alone	10 s (ice)	0.11959	0.010872	4.65276
S1 Belgium/GHB-03021 isolate	400	406	FVIRGDE	835.431	S1 Belgium/GHB-03021 isolate alone	10 s (RT)	0.11345	0.001233	4.6544
S1 Belgium/GHB-03021 isolate	400	406	FVIRGDE	835.431	S1 Belgium/GHB-03021 isolate alone	1 min (RT)	0.189532	0.048053	4.65605
S1 Belgium/GHB-03021 isolate	400	406	FVIRGDE	835.431	S1 Belgium/GHB-03021 isolate alone	10 min (RT)	0.254564	0.026016	4.65612
S1 Belgium/GHB-03021 isolate	400	406	FVIRGDE	835.431	S1 Belgium/GHB-03021 isolate alone	100 min (RT)	0.350667	0.013785	4.65183
S1 Belgium/GHB-03021 isolate	400	406	FVIRGDE	835.431	S1 Belgium/GHB-03021 isolate alone	100 min (28 C)	0.512992	0.013703	4.65195
S1 Belgium/GHB-03021 isolate	400	406	FVIRGDE	835.431	S1 Belgium/GHB-03021 isolate alone	360 min (28 C)	1.69258	0.025971	4.57808
S1 Belgium/GHB-03021 isolate	400	421	FVIRGDEVRQIAPGQTGKIADY	2433.29	S1 Belgium/GHB-03021 isolate + TMEM106B	10 s (ice)	1.32654	0.020594	4.92687
S1 Belgium/GHB-03021 isolate	400	421	FVIRGDEVRQIAPGQTGKIADY	2433.29	S1 Belgium/GHB-03021 isolate + TMEM106B	10 s (RT)	2.31209	0.116369	4.93161
S1 Belgium/GHB-03021 isolate	400	421	FVIRGDEVRQIAPGQTGKIADY	2433.29	S1 Belgium/GHB-03021 isolate + TMEM106B	1 min (RT)	2.70834	0.076493	4.93679
S1 Belgium/GHB-03021 isolate	400	421	FVIRGDEVRQIAPGQTGKIADY	2433.29	S1 Belgium/GHB-03021 isolate + TMEM106B	10 min (RT)	3.45975	0.070228	4.94099
S1 Belgium/GHB-03021 isolate	400	421	FVIRGDEVRQIAPGQTGKIADY	2433.29	S1 Belgium/GHB-03021 isolate + TMEM106B	100 min (RT)	4.501	0.01797	4.92924
S1 Belgium/GHB-03021 isolate	400	421	FVIRGDEVRQIAPGQTGKIADY	2433.29	S1 Belgium/GHB-03021 isolate + TMEM106B	100 min (28 C)	5.14376	0.058306	4.93119
S1 Belgium/GHB-03021 isolate	400	421	FVIRGDEVRQIAPGQTGKIADY	2433.29	S1 Belgium/GHB-03021 isolate + TMEM106B	360 min (28 C)	8.29873	0.188257	5.18725
S1 Belgium/GHB-03021 isolate	400	421	FVIRGDEVRQIAPGQTGKIADY	2433.29	S1 Belgium/GHB-03021 isolate alone	10 s (ice)	1.17973	0.032931	4.93113
S1 Belgium/GHB-03021 isolate	400	421	FVIRGDEVRQIAPGQTGKIADY	2433.29	S1 Belgium/GHB-03021 isolate alone	10 s (RT)	2.35373	0.034108	4.92859
S1 Belgium/GHB-03021 isolate	400	421	FVIRGDEVRQIAPGQTGKIADY	2433.29	S1 Belgium/GHB-03021 isolate alone	1 min (RT)	2.70421	0.030677	4.93051
S1 Belgium/GHB-03021 isolate	400	421	FVIRGDEVRQIAPGQTGKIADY	2433.29	S1 Belgium/GHB-03021 isolate alone	10 min (RT)	3.42224	0.008498	4.93509
S1 Belgium/GHB-03021 isolate	400	421	FVIRGDEVRQIAPGQTGKIADY	2433.29	S1 Belgium/GHB-03021 isolate alone	100 min (RT)	4.57798	0.034697	4.93188
S1 Belgium/GHB-03021 isolate	400	421	FVIRGDEVRQIAPGQTGKIADY	2433.29	S1 Belgium/GHB-03021 isolate alone	100 min (28 C)	5.85573	0.017761	4.92668
S1 Belgium/GHB-03021 isolate	400	421	FVIRGDEVRQIAPGQTGKIADY	2433.29	S1 Belgium/GHB-03021 isolate alone	360 min (28 C)	10.5242	0.028518	5.21375
S1 Belgium/GHB-03021 isolate	400	422	FVIRGDEVRQIAPGQTGKIADYN	2547.33	S1 Belgium/GHB-03021 isolate + TMEM106B	10 s (ice)	1.45529	0.057924	4.80943
S1 Belgium/GHB-03021 isolate	400	422	FVIRGDEVRQIAPGQTGKIADYN	2547.33	S1 Belgium/GHB-03021 isolate + TMEM106B	10 s (RT)	2.60044	0.018004	4.80698
S1 Belgium/GHB-03021 isolate	400	422	FVIRGDEVRQIAPGQTGKIADYN	2547.33	S1 Belgium/GHB-03021 isolate + TMEM106B	1 min (RT)	2.88131	0.012871	4.82119
S1 Belgium/GHB-03021 isolate	400	422	FVIRGDEVRQIAPGQTGKIADYN	2547.33	S1 Belgium/GHB-03021 isolate + TMEM106B	10 min (RT)	3.68165	0.043306	4.8215
S1 Belgium/GHB-03021 isolate	400	422	FVIRGDEVRQIAPGQTGKIADYN	2547.33	S1 Belgium/GHB-03021 isolate + TMEM106B	100 min (RT)	4.68167	0.038025	4.81666
S1 Belgium/GHB-03021 isolate	400	422	FVIRGDEVRQIAPGQTGKIADYN	2547.33	S1 Belgium/GHB-03021 isolate + TMEM106B	100 min (28 C)	5.49129	0.085974	4.81132
S1 Belgium/GHB-03021 isolate	400	422	FVIRGDEVRQIAPGQTGKIADYN	2547.33	S1 Belgium/GHB-03021 isolate + TMEM106B	360 min (28 C)	8.53835	0.087446	5.00434
S1 Belgium/GHB-03021 isolate	400	422	FVIRGDEVRQIAPGQTGKIADYN	2547.33	S1 Belgium/GHB-03021 isolate alone	10 s (ice)	1.3625	0.044558	4.81479
S1 Belgium/GHB-03021 isolate	400	422	FVIRGDEVRQIAPGQTGKIADYN	2547.33	S1 Belgium/GHB-03021 isolate alone	10 s (RT)	2.5142	0.077999	4.83019
S1 Belgium/GHB-03021 isolate	400	422	FVIRGDEVRQIAPGQTGKIADYN	2547.33	S1 Belgium/GHB-03021 isolate alone	1 min (RT)	2.8023	0.038807	4.82708
S1 Belgium/GHB-03021 isolate	400	422	FVIRGDEVRQIAPGQTGKIADYN	2547.33	S1 Belgium/GHB-03021 isolate alone	10 min (RT)	3.58313	0.02544	4.81654
S1 Belgium/GHB-03021 isolate	400	422	FVIRGDEVRQIAPGQTGKIADYN	2547.33	S1 Belgium/GHB-03021 isolate alone	100 min (RT)	4.78732	0.053493	4.81214
S1 Belgium/GHB-03021 isolate	400	422	FVIRGDEVRQIAPGQTGKIADYN	2547.33	S1 Belgium/GHB-03021 isolate alone	100 min (28 C)	6.19121	0.013309	4.81002
S1 Belgium/GHB-03021 isolate	400	422	FVIRGDEVRQIAPGQTGKIADYN	2547.33	S1 Belgium/GHB-03021 isolate alone	360 min (28 C)	11.2047	0.028899	5.01646
S1 Belgium/GHB-03021 isolate	401	420	VIRGDEVRQIAPGQTGKIAD	2123.16	S1 Belgium/GHB-03021 isolate + TMEM106B	10 s (ice)	1.43531	0.046292	4.26571
S1 Belgium/GHB-03021 isolate	401	420	VIRGDEVRQIAPGQTGKIAD	2123.16	S1 Belgium/GHB-03021 isolate + TMEM106B	10 s (RT)	2.5862	0.022965	4.26166
S1 Belgium/GHB-03021 isolate	401	420	VIRGDEVRQIAPGQTGKIAD	2123.16	S1 Belgium/GHB-03021 isolate + TMEM106B	1 min (RT)	2.8838	0.003777	4.26283
S1 Belgium/GHB-03021 isolate	401	420	VIRGDEVRQIAPGQTGKIAD	2123.16	S1 Belgium/GHB-03021 isolate + TMEM106B	10 min (RT)	3.59471	0.08484	4.27809
S1 Belgium/GHB-03021 isolate	401	420	VIRGDEVRQIAPGQTGKIAD	2123.16	S1 Belgium/GHB-03021 isolate + TMEM106B	100 min (RT)	4.71462	0.009129	4.26168
S1 Belgium/GHB-03021 isolate	401	420	VIRGDEVRQIAPGQTGKIAD	2123.16	S1 Belgium/GHB-03021 isolate + TMEM106B	100 min (28 C)	5.35853	0.068733	4.26821
S1 Belgium/GHB-03021 isolate	401	420	VIRGDEVRQIAPGQTGKIAD	2123.16	S1 Belgium/GHB-03021 isolate + TMEM106B	360 min (28 C)	8.11159	0.096993	4.1736
S1 Belgium/GHB-03021 isolate	401	420	VIRGDEVRQIAPGQTGKIAD	2123.16	S1 Belgium/GHB-03021 isolate alone	10 s (ice)	1.27522	0.038127	4.26985
S1 Belgium/GHB-03021 isolate	401	420	VIRGDEVRQIAPGQTGKIAD	2123.16	S1 Belgium/GHB-03021 isolate alone	10 s (RT)	2.48334	0.043449	4.26703
S1 Belgium/GHB-03021 isolate	401	420	VIRGDEVRQIAPGQTGKIAD	2123.16	S1 Belgium/GHB-03021 isolate alone	1 min (RT)	2.85012	0.08094	4.2782
S1 Belgium/GHB-03021 isolate	401	420	VIRGDEVRQIAPGQTGKIAD	2123.16	S1 Belgium/GHB-03021 isolate alone	10 min (RT)	3.58509	0.042889	4.1519
S1 Belgium/GHB-03021 isolate	401	420	VIRGDEVRQIAPGQTGKIAD	2123.16	S1 Belgium/GHB-03021 isolate alone	100 min (RT)	4.79708	0.022448	4.2644
S1 Belgium/GHB-03021 isolate	401	420	VIRGDEVRQIAPGQTGKIAD	2123.16	S1 Belgium/GHB-03021 isolate alone	100 min (28 C)	5.90292	0.058163	4.25696
S1 Belgium/GHB-03021 isolate	401	420	VIRGDEVRQIAPGQTGKIAD	2123.16	S1 Belgium/GHB-03021 isolate alone	360 min (28 C)	9.98752	0.042107	4.16392
S1 Belgium/GHB-03021 isolate	401	421	VIRGDEVRQIAPGQTGKIADY	2286.22	S1 Belgium/GHB-03021 isolate + TMEM106B	10 s (ice)	1.44321	0.010324	4.61031
S1 Belgium/GHB-03021 isolate	401	421	VIRGDEVRQIAPGQTGKIADY	2286.22	S1 Belgium/GHB-03021 isolate + TMEM106B	10 s (RT)	2.62753	0.065958	4.60784
S1 Belgium/GHB-03021 isolate	401	421	VIRGDEVRQIAPGQTGKIADY	2286.22	S1 Belgium/GHB-03021 isolate + TMEM106B	1 min (RT)	3.02025	0.00436	4.61561
S1 Belgium/GHB-03021 isolate	401	421	VIRGDEVRQIAPGQTGKIADY	2286.22	S1 Belgium/GHB-03021 isolate + TMEM106B	10 min (RT)	3.71531	0.040918	4.61435
S1 Belgium/GHB-03021 isolate	401	421	VIRGDEVRQIAPGQTGKIADY	2286.22	S1 Belgium/GHB-03021 isolate + TMEM106B	100 min (RT)	4.70763	0.018976	4.61177
S1 Belgium/GHB-03021 isolate	401	421	VIRGDEVRQIAPGQTGKIADY	2286.22	S1 Belgium/GHB-03021 isolate + TMEM106B	100 min (28 C)	5.60437	0.100488	4.6162
S1 Belgium/GHB-03021 isolate	401	421	VIRGDEVRQIAPGQTGKIADY	2286.22	S1 Belgium/GHB-03021 isolate + TMEM106B	360 min (28 C)	8.61409	0.147191	4.66557
S1 Belgium/GHB-03021 isolate	401	421	VIRGDEVRQIAPGQTGKIADY	2286.22	S1 Belgium/GHB-03021 isolate alone	10 s (ice)	1.41929	0.020526	4.62517
S1 Belgium/GHB-03021 isolate	401	421	VIRGDEVRQIAPGQTGKIADY	2286.22	S1 Belgium/GHB-03021 isolate alone	10 s (RT)	2.45541	0.068221	4.6158
S1 Belgium/GHB-03021 isolate	401	421	VIRGDEVRQIAPGQTGKIADY	2286.22	S1 Belgium/GHB-03021 isolate alone	1 min (RT)	2.81531	0.05281	4.61816
S1 Belgium/GHB-03021 isolate	401	421	VIRGDEVRQIAPGQTGKIADY	2286.22	S1 Belgium/GHB-03021 isolate alone	10 min (RT)	3.68074	0.001457	4.61934
S1 Belgium/GHB-03021 isolate	401	421	VIRGDEVRQIAPGQTGKIADY	2286.22	S1 Belgium/GHB-03021 isolate alone	100 min (RT)	4.79884	0.097477	4.61878
S1 Belgium/GHB-03021 isolate	401	421	VIRGDEVRQIAPGQTGKIADY	2286.22	S1 Belgium/GHB-03021 isolate alone	100 min (28 C)	6.04622	0.070432	4.61733
S1 Belgium/GHB-03021 isolate	401	421	VIRGDEVRQIAPGQTGKIADY	2286.22	S1 Belgium/GHB-03021 isolate alone	360 min (28 C)	10.5284	0.131571	4.67673
S1 Belgium/GHB-03021 isolate	401	422	VIRGDEVRQIAPGQTGKIADYN	2400.26	S1 Belgium/GHB-03021 isolate + TMEM106B	10 s (ice)	1.37673	0.127196	4.44578
S1 Belgium/GHB-03021 isolate	401	422	VIRGDEVRQIAPGQTGKIADYN	2400.26	S1 Belgium/GHB-03021 isolate + TMEM106B	10 s (RT)	2.61756	0.035545	4.44376
S1 Belgium/GHB-03021 isolate	401	422	VIRGDEVRQIAPGQTGKIADYN	2400.26	S1 Belgium/GHB-03021 isolate + TMEM106B	1 min (RT)	3.00215	0.044384	4.45136
S1 Belgium/GHB-03021 isolate	401	422	VIRGDEVRQIAPGQTGKIADYN	2400.26	S1 Belgium/GHB-03021 isolate + TMEM106B	10 min (RT)	3.83589	0.017024	4.45343
S1 Belgium/GHB-03021 isolate	401	422	VIRGDEVRQIAPGQTGKIADYN	2400.26	S1 Belgium/GHB-03021 isolate + TMEM106B	100 min (RT)	4.73507	0.041898	4.45388
S1 Belgium/GHB-03021 isolate	401	422	VIRGDEVRQIAPGQTGKIADYN	2400.26	S1 Belgium/GHB-03021 isolate + TMEM106B	100 min (28 C)	5.59733	0.007128	4.44497
S1 Belgium/GHB-03021 isolate	401	422	VIRGDEVRQIAPGQTGKIADYN	2400.26	S1 Belgium/GHB-03021 isolate + TMEM106B	360 min (28 C)	8.71187	0.15098	4.44814
S1 Belgium/GHB-03021 isolate	401	422	VIRGDEVRQIAPGQTGKIADYN	2400.26	S1 Belgium/GHB-03021 isolate alone	10 s (ice)	1.29182	0.081972	4.45707
S1 Belgium/GHB-03021 isolate	401	422	VIRGDEVRQIAPGQTGKIADYN	2400.26	S1 Belgium/GHB-03021 isolate alone	10 s (RT)	2.48978	0.064304	4.46784
S1 Belgium/GHB-03021 isolate	401	422	VIRGDEVRQIAPGQTGKIADYN	2400.26	S1 Belgium/GHB-03021 isolate alone	1 min (RT)	2.91862	0.106494	4.45423
S1 Belgium/GHB-03021 isolate	401	422	VIRGDEVRQIAPGQTGKIADYN	2400.26	S1 Belgium/GHB-03021 isolate alone	10 min (RT)	3.71535	0.078416	4.45439
S1 Belgium/GHB-03021 isolate	401	422	VIRGDEVRQIAPGQTGKIADYN	2400.26	S1 Belgium/GHB-03021 isolate alone	100 min (RT)	4.90322	0.026256	4.44535
S1 Belgium/GHB-03021 isolate	401	422	VIRGDEVRQIAPGQTGKIADYN	2400.26	S1 Belgium/GHB-03021 isolate alone	100 min (28 C)	6.29553	0.044448	4.44291
S1 Belgium/GHB-03021 isolate	401	422	VIRGDEVRQIAPGQTGKIADYN	2400.26	S1 Belgium/GHB-03021 isolate alone	360 min (28 C)	11.2082	0.087832	4.46048
S1 Belgium/GHB-03021 isolate	406	422	EVRQIAPGQTGKIADYN	1859.96	S1 Belgium/GHB-03021 isolate + TMEM106B	10 s (ice)	1.15242	0.119399	4.33506
S1 Belgium/GHB-03021 isolate	406	422	EVRQIAPGQTGKIADYN	1859.96	S1 Belgium/GHB-03021 isolate + TMEM106B	10 s (RT)	2.274	0.11612	4.33841
S1 Belgium/GHB-03021 isolate	406	422	EVRQIAPGQTGKIADYN	1859.96	S1 Belgium/GHB-03021 isolate + TMEM106B	1 min (RT)	2.70749	0.300444	4.34013
S1 Belgium/GHB-03021 isolate	406	422	EVRQIAPGQTGKIADYN	1859.96	S1 Belgium/GHB-03021 isolate + TMEM106B	10 min (RT)	3.27478	0.12878	4.3474
S1 Belgium/GHB-03021 isolate	406	422	EVRQIAPGQTGKIADYN	1859.96	S1 Belgium/GHB-03021 isolate + TMEM106B	100 min (RT)	4.09332	0.141836	4.33618
S1 Belgium/GHB-03021 isolate	406	422	EVRQIAPGQTGKIADYN	1859.96	S1 Belgium/GHB-03021 isolate + TMEM106B	100 min (28 C)	4.78812	0.148813	4.34121
S1 Belgium/GHB-03021 isolate	406	422	EVRQIAPGQTGKIADYN	1859.96	S1 Belgium/GHB-03021 isolate + TMEM106B	360 min (28 C)	6.70629	0.147147	4.25551
S1 Belgium/GHB-03021 isolate	406	422	EVRQIAPGQTGKIADYN	1859.96	S1 Belgium/GHB-03021 isolate alone	10 s (ice)	1.06637	0.115256	4.34555
S1 Belgium/GHB-03021 isolate	406	422	EVRQIAPGQTGKIADYN	1859.96	S1 Belgium/GHB-03021 isolate alone	10 s (RT)	2.18656	0.130053	4.34249
S1 Belgium/GHB-03021 isolate	406	422	EVRQIAPGQTGKIADYN	1859.96	S1 Belgium/GHB-03021 isolate alone	1 min (RT)	2.5085	0.137648	4.34486
S1 Belgium/GHB-03021 isolate	406	422	EVRQIAPGQTGKIADYN	1859.96	S1 Belgium/GHB-03021 isolate alone	10 min (RT)	3.29984	0.156791	4.28334
S1 Belgium/GHB-03021 isolate	406	422	EVRQIAPGQTGKIADYN	1859.96	S1 Belgium/GHB-03021 isolate alone	100 min (RT)	4.26159	0.11668	4.34079
S1 Belgium/GHB-03021 isolate	406	422	EVRQIAPGQTGKIADYN	1859.96	S1 Belgium/GHB-03021 isolate alone	100 min (28 C)	5.24921	0.146164	4.33767
S1 Belgium/GHB-03021 isolate	406	422	EVRQIAPGQTGKIADYN	1859.96	S1 Belgium/GHB-03021 isolate alone	360 min (28 C)	8.55876	0.123078	4.25314
S1 Belgium/GHB-03021 isolate	407	420	VRQIAPGQTGKIAD	1453.81	S1 Belgium/GHB-03021 isolate + TMEM106B	10 s (ice)	1.39183	0.07955	3.81769
S1 Belgium/GHB-03021 isolate	407	420	VRQIAPGQTGKIAD	1453.81	S1 Belgium/GHB-03021 isolate + TMEM106B	10 s (RT)	2.07841	0.071133	3.81011
S1 Belgium/GHB-03021 isolate	407	420	VRQIAPGQTGKIAD	1453.81	S1 Belgium/GHB-03021 isolate + TMEM106B	1 min (RT)	2.27103	0.051305	3.81211
S1 Belgium/GHB-03021 isolate	407	420	VRQIAPGQTGKIAD	1453.81	S1 Belgium/GHB-03021 isolate + TMEM106B	10 min (RT)	3.01824	0.065745	3.82013
S1 Belgium/GHB-03021 isolate	407	420	VRQIAPGQTGKIAD	1453.81	S1 Belgium/GHB-03021 isolate + TMEM106B	100 min (RT)	3.84795	0.087612	3.81306
S1 Belgium/GHB-03021 isolate	407	420	VRQIAPGQTGKIAD	1453.81	S1 Belgium/GHB-03021 isolate + TMEM106B	100 min (28 C)	4.39068	0.084824	3.81659
S1 Belgium/GHB-03021 isolate	407	420	VRQIAPGQTGKIAD	1453.81	S1 Belgium/GHB-03021 isolate + TMEM106B	360 min (28 C)	5.98483	0.090384	2.5392
S1 Belgium/GHB-03021 isolate	407	420	VRQIAPGQTGKIAD	1453.81	S1 Belgium/GHB-03021 isolate alone	10 s (ice)	1.21975	0.086649	3.80835
S1 Belgium/GHB-03021 isolate	407	420	VRQIAPGQTGKIAD	1453.81	S1 Belgium/GHB-03021 isolate alone	10 s (RT)	2.03154	0.115763	3.80498
S1 Belgium/GHB-03021 isolate	407	420	VRQIAPGQTGKIAD	1453.81	S1 Belgium/GHB-03021 isolate alone	1 min (RT)	2.1641	0.065154	3.80791
S1 Belgium/GHB-03021 isolate	407	420	VRQIAPGQTGKIAD	1453.81	S1 Belgium/GHB-03021 isolate alone	10 min (RT)	2.97099	0.122418	3.80382
S1 Belgium/GHB-03021 isolate	407	420	VRQIAPGQTGKIAD	1453.81	S1 Belgium/GHB-03021 isolate alone	100 min (RT)	3.94367	0.098496	3.80054
S1 Belgium/GHB-03021 isolate	407	420	VRQIAPGQTGKIAD	1453.81	S1 Belgium/GHB-03021 isolate alone	100 min (28 C)	4.72463	0.089084	3.80413
S1 Belgium/GHB-03021 isolate	407	420	VRQIAPGQTGKIAD	1453.81	S1 Belgium/GHB-03021 isolate alone	360 min (28 C)	7.2939	0.054195	2.53372
S1 Belgium/GHB-03021 isolate	407	421	VRQIAPGQTGKIADY	1616.88	S1 Belgium/GHB-03021 isolate + TMEM106B	10 s (ice)	1.33177	0.015192	4.5055
S1 Belgium/GHB-03021 isolate	407	421	VRQIAPGQTGKIADY	1616.88	S1 Belgium/GHB-03021 isolate + TMEM106B	10 s (RT)	2.03086	0.070434	4.51282
S1 Belgium/GHB-03021 isolate	407	421	VRQIAPGQTGKIADY	1616.88	S1 Belgium/GHB-03021 isolate + TMEM106B	1 min (RT)	2.26778	0.029172	4.51711
S1 Belgium/GHB-03021 isolate	407	421	VRQIAPGQTGKIADY	1616.88	S1 Belgium/GHB-03021 isolate + TMEM106B	10 min (RT)	2.94521	0.006077	4.53385
S1 Belgium/GHB-03021 isolate	407	421	VRQIAPGQTGKIADY	1616.88	S1 Belgium/GHB-03021 isolate + TMEM106B	100 min (RT)	3.79466	0.034118	4.51304
S1 Belgium/GHB-03021 isolate	407	421	VRQIAPGQTGKIADY	1616.88	S1 Belgium/GHB-03021 isolate + TMEM106B	100 min (28 C)	4.32615	0.037153	4.51453
S1 Belgium/GHB-03021 isolate	407	421	VRQIAPGQTGKIADY	1616.88	S1 Belgium/GHB-03021 isolate + TMEM106B	360 min (28 C)	6.06198	0.090666	4.48737
S1 Belgium/GHB-03021 isolate	407	421	VRQIAPGQTGKIADY	1616.88	S1 Belgium/GHB-03021 isolate alone	10 s (ice)	1.05902	0.003535	4.51603
S1 Belgium/GHB-03021 isolate	407	421	VRQIAPGQTGKIADY	1616.88	S1 Belgium/GHB-03021 isolate alone	10 s (RT)	1.97074	0.075632	4.52702
S1 Belgium/GHB-03021 isolate	407	421	VRQIAPGQTGKIADY	1616.88	S1 Belgium/GHB-03021 isolate alone	1 min (RT)	2.12682	0.06141	4.52242
S1 Belgium/GHB-03021 isolate	407	421	VRQIAPGQTGKIADY	1616.88	S1 Belgium/GHB-03021 isolate alone	10 min (RT)	2.86061	0.052273	4.51342
S1 Belgium/GHB-03021 isolate	407	421	VRQIAPGQTGKIADY	1616.88	S1 Belgium/GHB-03021 isolate alone	100 min (RT)	3.81053	0.059773	4.51179
S1 Belgium/GHB-03021 isolate	407	421	VRQIAPGQTGKIADY	1616.88	S1 Belgium/GHB-03021 isolate alone	100 min (28 C)	4.73504	0.01478	4.51464
S1 Belgium/GHB-03021 isolate	407	421	VRQIAPGQTGKIADY	1616.88	S1 Belgium/GHB-03021 isolate alone	360 min (28 C)	7.6325	0.045181	4.49425
S1 Belgium/GHB-03021 isolate	407	422	VRQIAPGQTGKIADYN	1730.92	S1 Belgium/GHB-03021 isolate + TMEM106B	10 s (ice)	1.32523	0.096542	4.25988
S1 Belgium/GHB-03021 isolate	407	422	VRQIAPGQTGKIADYN	1730.92	S1 Belgium/GHB-03021 isolate + TMEM106B	10 s (RT)	2.16111	0.066503	4.2511
S1 Belgium/GHB-03021 isolate	407	422	VRQIAPGQTGKIADYN	1730.92	S1 Belgium/GHB-03021 isolate + TMEM106B	1 min (RT)	2.2601	0.074906	4.25826
S1 Belgium/GHB-03021 isolate	407	422	VRQIAPGQTGKIADYN	1730.92	S1 Belgium/GHB-03021 isolate + TMEM106B	10 min (RT)	3.01099	0.039189	4.14854
S1 Belgium/GHB-03021 isolate	407	422	VRQIAPGQTGKIADYN	1730.92	S1 Belgium/GHB-03021 isolate + TMEM106B	100 min (RT)	3.90071	0.049118	4.19453
S1 Belgium/GHB-03021 isolate	407	422	VRQIAPGQTGKIADYN	1730.92	S1 Belgium/GHB-03021 isolate + TMEM106B	100 min (28 C)	4.48018	0.063181	4.27078
S1 Belgium/GHB-03021 isolate	407	422	VRQIAPGQTGKIADYN	1730.92	S1 Belgium/GHB-03021 isolate + TMEM106B	360 min (28 C)	6.50835	0.091734	4.15646
S1 Belgium/GHB-03021 isolate	407	422	VRQIAPGQTGKIADYN	1730.92	S1 Belgium/GHB-03021 isolate alone	10 s (ice)	1.24754	0.060207	4.26445
S1 Belgium/GHB-03021 isolate	407	422	VRQIAPGQTGKIADYN	1730.92	S1 Belgium/GHB-03021 isolate alone	10 s (RT)	2.0263	0.126413	4.26241
S1 Belgium/GHB-03021 isolate	407	422	VRQIAPGQTGKIADYN	1730.92	S1 Belgium/GHB-03021 isolate alone	1 min (RT)	2.1989	0.059303	4.27295
S1 Belgium/GHB-03021 isolate	407	422	VRQIAPGQTGKIADYN	1730.92	S1 Belgium/GHB-03021 isolate alone	10 min (RT)	3.06617	0.066284	4.0819
S1 Belgium/GHB-03021 isolate	407	422	VRQIAPGQTGKIADYN	1730.92	S1 Belgium/GHB-03021 isolate alone	100 min (RT)	4.07707	0.113575	4.26041
S1 Belgium/GHB-03021 isolate	407	422	VRQIAPGQTGKIADYN	1730.92	S1 Belgium/GHB-03021 isolate alone	100 min (28 C)	5.06081	0.108466	4.25236
S1 Belgium/GHB-03021 isolate	407	422	VRQIAPGQTGKIADYN	1730.92	S1 Belgium/GHB-03021 isolate alone	360 min (28 C)	8.38921	0.055144	4.14907
S1 Belgium/GHB-03021 isolate	412	421	PGQTGKIADY	1049.53	S1 Belgium/GHB-03021 isolate + TMEM106B	10 s (ice)	1.13074	0.047117	4.50587
S1 Belgium/GHB-03021 isolate	412	421	PGQTGKIADY	1049.53	S1 Belgium/GHB-03021 isolate + TMEM106B	10 s (RT)	1.51309	0.065876	4.50816
S1 Belgium/GHB-03021 isolate	412	421	PGQTGKIADY	1049.53	S1 Belgium/GHB-03021 isolate + TMEM106B	1 min (RT)	1.6131	0.028911	4.51548
S1 Belgium/GHB-03021 isolate	412	421	PGQTGKIADY	1049.53	S1 Belgium/GHB-03021 isolate + TMEM106B	10 min (RT)	2.12035	0.023969	4.52228
S1 Belgium/GHB-03021 isolate	412	421	PGQTGKIADY	1049.53	S1 Belgium/GHB-03021 isolate + TMEM106B	100 min (RT)	2.79028	0.054343	4.50297
S1 Belgium/GHB-03021 isolate	412	421	PGQTGKIADY	1049.53	S1 Belgium/GHB-03021 isolate + TMEM106B	100 min (28 C)	3.09807	0.061533	4.51124
S1 Belgium/GHB-03021 isolate	412	421	PGQTGKIADY	1049.53	S1 Belgium/GHB-03021 isolate + TMEM106B	360 min (28 C)	4.21849	0.086247	4.49055
S1 Belgium/GHB-03021 isolate	412	421	PGQTGKIADY	1049.53	S1 Belgium/GHB-03021 isolate alone	10 s (ice)	1.00563	0.042484	4.512
S1 Belgium/GHB-03021 isolate	412	421	PGQTGKIADY	1049.53	S1 Belgium/GHB-03021 isolate alone	10 s (RT)	1.44729	0.019909	4.51644
S1 Belgium/GHB-03021 isolate	412	421	PGQTGKIADY	1049.53	S1 Belgium/GHB-03021 isolate alone	1 min (RT)	1.65629	0.0381	4.51913
S1 Belgium/GHB-03021 isolate	412	421	PGQTGKIADY	1049.53	S1 Belgium/GHB-03021 isolate alone	10 min (RT)	2.0984	0.070638	4.53335
S1 Belgium/GHB-03021 isolate	412	421	PGQTGKIADY	1049.53	S1 Belgium/GHB-03021 isolate alone	100 min (RT)	2.81664	0.101452	4.50904
S1 Belgium/GHB-03021 isolate	412	421	PGQTGKIADY	1049.53	S1 Belgium/GHB-03021 isolate alone	100 min (28 C)	3.34926	0.0309	4.50771
S1 Belgium/GHB-03021 isolate	412	421	PGQTGKIADY	1049.53	S1 Belgium/GHB-03021 isolate alone	360 min (28 C)	4.42258	0.228593	4.6925
S1 Belgium/GHB-03021 isolate	415	421	TGKIADY	767.393	S1 Belgium/GHB-03021 isolate + TMEM106B	10 s (ice)	0.692255	0.008258	4.58608
S1 Belgium/GHB-03021 isolate	415	421	TGKIADY	767.393	S1 Belgium/GHB-03021 isolate + TMEM106B	10 s (RT)	1.02256	0.042407	4.52819
S1 Belgium/GHB-03021 isolate	415	421	TGKIADY	767.393	S1 Belgium/GHB-03021 isolate + TMEM106B	1 min (RT)	1.25141	0	4.52335
S1 Belgium/GHB-03021 isolate	415	421	TGKIADY	767.393	S1 Belgium/GHB-03021 isolate + TMEM106B	10 min (RT)	1.62617	0.122388	4.58486
S1 Belgium/GHB-03021 isolate	415	421	TGKIADY	767.393	S1 Belgium/GHB-03021 isolate + TMEM106B	100 min (RT)	2.11202	0.056632	4.54696
S1 Belgium/GHB-03021 isolate	415	421	TGKIADY	767.393	S1 Belgium/GHB-03021 isolate + TMEM106B	100 min (28 C)	2.10456	0	4.55113
S1 Belgium/GHB-03021 isolate	415	421	TGKIADY	767.393	S1 Belgium/GHB-03021 isolate + TMEM106B	360 min (28 C)	3.12764	0.052032	4.49245
S1 Belgium/GHB-03021 isolate	415	421	TGKIADY	767.393	S1 Belgium/GHB-03021 isolate alone	10 s (ice)	0.634047	0.041551	4.52768
S1 Belgium/GHB-03021 isolate	415	421	TGKIADY	767.393	S1 Belgium/GHB-03021 isolate alone	10 s (RT)	1.00851	0.042097	4.58509
S1 Belgium/GHB-03021 isolate	415	421	TGKIADY	767.393	S1 Belgium/GHB-03021 isolate alone	1 min (RT)	1.15206	0	4.53184
S1 Belgium/GHB-03021 isolate	415	421	TGKIADY	767.393	S1 Belgium/GHB-03021 isolate alone	10 min (RT)	1.53563	0.083214	4.55827
S1 Belgium/GHB-03021 isolate	415	421	TGKIADY	767.393	S1 Belgium/GHB-03021 isolate alone	100 min (RT)	1.85332	0	4.59247
S1 Belgium/GHB-03021 isolate	415	421	TGKIADY	767.393	S1 Belgium/GHB-03021 isolate alone	100 min (28 C)	2.25903	0.064375	4.55605
S1 Belgium/GHB-03021 isolate	415	421	TGKIADY	767.393	S1 Belgium/GHB-03021 isolate alone	360 min (28 C)	3.22416	0.060186	4.6945
S1 Belgium/GHB-03021 isolate	421	431	YNYKLPDDFTG	1332.61	S1 Belgium/GHB-03021 isolate + TMEM106B	10 s (ice)	0.569144	0.023811	5.45055
S1 Belgium/GHB-03021 isolate	421	431	YNYKLPDDFTG	1332.61	S1 Belgium/GHB-03021 isolate + TMEM106B	10 s (RT)	0.882088	0.0135	5.44983
S1 Belgium/GHB-03021 isolate	421	431	YNYKLPDDFTG	1332.61	S1 Belgium/GHB-03021 isolate + TMEM106B	1 min (RT)	1.50618	0.050813	5.45356
S1 Belgium/GHB-03021 isolate	421	431	YNYKLPDDFTG	1332.61	S1 Belgium/GHB-03021 isolate + TMEM106B	10 min (RT)	1.68857	0.01706	5.46265
S1 Belgium/GHB-03021 isolate	421	431	YNYKLPDDFTG	1332.61	S1 Belgium/GHB-03021 isolate + TMEM106B	100 min (RT)	1.76378	0.023154	5.45516
S1 Belgium/GHB-03021 isolate	421	431	YNYKLPDDFTG	1332.61	S1 Belgium/GHB-03021 isolate + TMEM106B	100 min (28 C)	2.00401	0.005029	5.45389
S1 Belgium/GHB-03021 isolate	421	431	YNYKLPDDFTG	1332.61	S1 Belgium/GHB-03021 isolate + TMEM106B	360 min (28 C)	2.77129	0.030546	5.94522
S1 Belgium/GHB-03021 isolate	421	431	YNYKLPDDFTG	1332.61	S1 Belgium/GHB-03021 isolate alone	10 s (ice)	0.446702	0.090164	5.44585
S1 Belgium/GHB-03021 isolate	421	431	YNYKLPDDFTG	1332.61	S1 Belgium/GHB-03021 isolate alone	10 s (RT)	0.836514	0.079841	5.45258
S1 Belgium/GHB-03021 isolate	421	431	YNYKLPDDFTG	1332.61	S1 Belgium/GHB-03021 isolate alone	1 min (RT)	1.3732	0.082943	5.45711
S1 Belgium/GHB-03021 isolate	421	431	YNYKLPDDFTG	1332.61	S1 Belgium/GHB-03021 isolate alone	10 min (RT)	1.6907	0.022356	5.46195
S1 Belgium/GHB-03021 isolate	421	431	YNYKLPDDFTG	1332.61	S1 Belgium/GHB-03021 isolate alone	100 min (RT)	1.73228	0.057406	5.44966
S1 Belgium/GHB-03021 isolate	421	431	YNYKLPDDFTG	1332.61	S1 Belgium/GHB-03021 isolate alone	100 min (28 C)	2.06755	0.037628	5.45351
S1 Belgium/GHB-03021 isolate	421	431	YNYKLPDDFTG	1332.61	S1 Belgium/GHB-03021 isolate alone	360 min (28 C)	3.63255	0.04364	5.96338
S1 Belgium/GHB-03021 isolate	422	429	NYKLPDDF	1011.48	S1 Belgium/GHB-03021 isolate + TMEM106B	10 s (ice)	0.407818	0.006098	5.56151
S1 Belgium/GHB-03021 isolate	422	429	NYKLPDDF	1011.48	S1 Belgium/GHB-03021 isolate + TMEM106B	10 s (RT)	0.768864	0.035925	5.57305
S1 Belgium/GHB-03021 isolate	422	429	NYKLPDDF	1011.48	S1 Belgium/GHB-03021 isolate + TMEM106B	1 min (RT)	1.07451	0.012607	5.58034
S1 Belgium/GHB-03021 isolate	422	429	NYKLPDDF	1011.48	S1 Belgium/GHB-03021 isolate + TMEM106B	10 min (RT)	1.15209	0.007866	5.58433
S1 Belgium/GHB-03021 isolate	422	429	NYKLPDDF	1011.48	S1 Belgium/GHB-03021 isolate + TMEM106B	100 min (RT)	1.21793	0.006452	5.57916
S1 Belgium/GHB-03021 isolate	422	429	NYKLPDDF	1011.48	S1 Belgium/GHB-03021 isolate + TMEM106B	100 min (28 C)	1.32667	0.028493	5.56987
S1 Belgium/GHB-03021 isolate	422	429	NYKLPDDF	1011.48	S1 Belgium/GHB-03021 isolate + TMEM106B	360 min (28 C)	2.7378	0.066633	5.51862
S1 Belgium/GHB-03021 isolate	422	429	NYKLPDDF	1011.48	S1 Belgium/GHB-03021 isolate alone	10 s (ice)	0.336318	0.043302	5.57045
S1 Belgium/GHB-03021 isolate	422	429	NYKLPDDF	1011.48	S1 Belgium/GHB-03021 isolate alone	10 s (RT)	0.702311	0.022115	5.57563
S1 Belgium/GHB-03021 isolate	422	429	NYKLPDDF	1011.48	S1 Belgium/GHB-03021 isolate alone	1 min (RT)	1.04739	1.13687e-13	5.58277
S1 Belgium/GHB-03021 isolate	422	429	NYKLPDDF	1011.48	S1 Belgium/GHB-03021 isolate alone	10 min (RT)	1.20406	0.035492	5.58116
S1 Belgium/GHB-03021 isolate	422	429	NYKLPDDF	1011.48	S1 Belgium/GHB-03021 isolate alone	100 min (RT)	1.19765	0.008508	5.57593
S1 Belgium/GHB-03021 isolate	422	429	NYKLPDDF	1011.48	S1 Belgium/GHB-03021 isolate alone	100 min (28 C)	1.43019	0.030783	5.56702
S1 Belgium/GHB-03021 isolate	422	429	NYKLPDDF	1011.48	S1 Belgium/GHB-03021 isolate alone	360 min (28 C)	2.72232	0.097316	5.53008
S1 Belgium/GHB-03021 isolate	422	431	NYKLPDDFTG	1169.55	S1 Belgium/GHB-03021 isolate + TMEM106B	10 s (ice)	0.212795	0.032614	5.30974
S1 Belgium/GHB-03021 isolate	422	431	NYKLPDDFTG	1169.55	S1 Belgium/GHB-03021 isolate + TMEM106B	10 s (RT)	0.63565	0.006297	5.31353
S1 Belgium/GHB-03021 isolate	422	431	NYKLPDDFTG	1169.55	S1 Belgium/GHB-03021 isolate + TMEM106B	1 min (RT)	1.32979	0.001956	5.31066
S1 Belgium/GHB-03021 isolate	422	431	NYKLPDDFTG	1169.55	S1 Belgium/GHB-03021 isolate + TMEM106B	10 min (RT)	1.40882	0.016735	5.3238
S1 Belgium/GHB-03021 isolate	422	431	NYKLPDDFTG	1169.55	S1 Belgium/GHB-03021 isolate + TMEM106B	100 min (RT)	1.50295	0.03174	5.31665
S1 Belgium/GHB-03021 isolate	422	431	NYKLPDDFTG	1169.55	S1 Belgium/GHB-03021 isolate + TMEM106B	100 min (28 C)	1.73679	0.029793	5.31445
S1 Belgium/GHB-03021 isolate	422	431	NYKLPDDFTG	1169.55	S1 Belgium/GHB-03021 isolate + TMEM106B	360 min (28 C)	2.31792	0.032317	5.71262
S1 Belgium/GHB-03021 isolate	422	431	NYKLPDDFTG	1169.55	S1 Belgium/GHB-03021 isolate alone	10 s (ice)	0.124288	0.009442	5.31419
S1 Belgium/GHB-03021 isolate	422	431	NYKLPDDFTG	1169.55	S1 Belgium/GHB-03021 isolate alone	10 s (RT)	0.613622	0.076896	5.31515
S1 Belgium/GHB-03021 isolate	422	431	NYKLPDDFTG	1169.55	S1 Belgium/GHB-03021 isolate alone	1 min (RT)	1.23255	0.038216	5.31815
S1 Belgium/GHB-03021 isolate	422	431	NYKLPDDFTG	1169.55	S1 Belgium/GHB-03021 isolate alone	10 min (RT)	1.42573	0.036748	5.31693
S1 Belgium/GHB-03021 isolate	422	431	NYKLPDDFTG	1169.55	S1 Belgium/GHB-03021 isolate alone	100 min (RT)	1.47001	0.024862	5.31881
S1 Belgium/GHB-03021 isolate	422	431	NYKLPDDFTG	1169.55	S1 Belgium/GHB-03021 isolate alone	100 min (28 C)	1.73463	0.036193	5.31583
S1 Belgium/GHB-03021 isolate	422	431	NYKLPDDFTG	1169.55	S1 Belgium/GHB-03021 isolate alone	360 min (28 C)	2.90241	0.088203	5.71971
S1 Belgium/GHB-03021 isolate	423	431	YKLPDDFTG	1055.5	S1 Belgium/GHB-03021 isolate + TMEM106B	10 s (ice)	0.445083	0.006859	5.32096
S1 Belgium/GHB-03021 isolate	423	431	YKLPDDFTG	1055.5	S1 Belgium/GHB-03021 isolate + TMEM106B	10 s (RT)	0.793668	0.022357	5.32235
S1 Belgium/GHB-03021 isolate	423	431	YKLPDDFTG	1055.5	S1 Belgium/GHB-03021 isolate + TMEM106B	1 min (RT)	1.36563	0.01467	5.32817
S1 Belgium/GHB-03021 isolate	423	431	YKLPDDFTG	1055.5	S1 Belgium/GHB-03021 isolate + TMEM106B	10 min (RT)	1.5144	0.024865	5.33267
S1 Belgium/GHB-03021 isolate	423	431	YKLPDDFTG	1055.5	S1 Belgium/GHB-03021 isolate + TMEM106B	100 min (RT)	1.5803	0.015128	5.32983
S1 Belgium/GHB-03021 isolate	423	431	YKLPDDFTG	1055.5	S1 Belgium/GHB-03021 isolate + TMEM106B	100 min (28 C)	1.74774	0.050416	5.33182
S1 Belgium/GHB-03021 isolate	423	431	YKLPDDFTG	1055.5	S1 Belgium/GHB-03021 isolate + TMEM106B	360 min (28 C)	2.18014	0.019068	5.69715
S1 Belgium/GHB-03021 isolate	423	431	YKLPDDFTG	1055.5	S1 Belgium/GHB-03021 isolate alone	10 s (ice)	0.362756	0.022265	5.32847
S1 Belgium/GHB-03021 isolate	423	431	YKLPDDFTG	1055.5	S1 Belgium/GHB-03021 isolate alone	10 s (RT)	0.686286	0.023966	5.33225
S1 Belgium/GHB-03021 isolate	423	431	YKLPDDFTG	1055.5	S1 Belgium/GHB-03021 isolate alone	1 min (RT)	1.28098	0.048326	5.32914
S1 Belgium/GHB-03021 isolate	423	431	YKLPDDFTG	1055.5	S1 Belgium/GHB-03021 isolate alone	10 min (RT)	1.49974	0.070391	5.33983
S1 Belgium/GHB-03021 isolate	423	431	YKLPDDFTG	1055.5	S1 Belgium/GHB-03021 isolate alone	100 min (RT)	1.52049	0.034415	5.33168
S1 Belgium/GHB-03021 isolate	423	431	YKLPDDFTG	1055.5	S1 Belgium/GHB-03021 isolate alone	100 min (28 C)	1.76545	0.030931	5.32784
S1 Belgium/GHB-03021 isolate	423	431	YKLPDDFTG	1055.5	S1 Belgium/GHB-03021 isolate alone	360 min (28 C)	2.5871	0.007106	5.70309
S1 Belgium/GHB-03021 isolate	432	441	CVIAWNSNNL	1133.54	S1 Belgium/GHB-03021 isolate + TMEM106B	10 s (ice)	0.786933	0.01911	5.92218
S1 Belgium/GHB-03021 isolate	432	441	CVIAWNSNNL	1133.54	S1 Belgium/GHB-03021 isolate + TMEM106B	10 s (RT)	1.21803	0.019969	5.92519
S1 Belgium/GHB-03021 isolate	432	441	CVIAWNSNNL	1133.54	S1 Belgium/GHB-03021 isolate + TMEM106B	1 min (RT)	1.87318	0.062311	5.92387
S1 Belgium/GHB-03021 isolate	432	441	CVIAWNSNNL	1133.54	S1 Belgium/GHB-03021 isolate + TMEM106B	10 min (RT)	2.50904	0.064226	5.93579
S1 Belgium/GHB-03021 isolate	432	441	CVIAWNSNNL	1133.54	S1 Belgium/GHB-03021 isolate + TMEM106B	100 min (RT)	2.92843	0.04907	5.92704
S1 Belgium/GHB-03021 isolate	432	441	CVIAWNSNNL	1133.54	S1 Belgium/GHB-03021 isolate + TMEM106B	100 min (28 C)	3.23971	0.070436	5.93016
S1 Belgium/GHB-03021 isolate	432	441	CVIAWNSNNL	1133.54	S1 Belgium/GHB-03021 isolate + TMEM106B	360 min (28 C)	3.14195	0.052937	6.61071
S1 Belgium/GHB-03021 isolate	432	441	CVIAWNSNNL	1133.54	S1 Belgium/GHB-03021 isolate alone	10 s (ice)	0.764554	0.015368	5.93171
S1 Belgium/GHB-03021 isolate	432	441	CVIAWNSNNL	1133.54	S1 Belgium/GHB-03021 isolate alone	10 s (RT)	1.15842	0.034746	5.92929
S1 Belgium/GHB-03021 isolate	432	441	CVIAWNSNNL	1133.54	S1 Belgium/GHB-03021 isolate alone	1 min (RT)	1.82759	0.013318	5.93351
S1 Belgium/GHB-03021 isolate	432	441	CVIAWNSNNL	1133.54	S1 Belgium/GHB-03021 isolate alone	10 min (RT)	2.43374	0.078917	5.93077
S1 Belgium/GHB-03021 isolate	432	441	CVIAWNSNNL	1133.54	S1 Belgium/GHB-03021 isolate alone	100 min (RT)	2.83249	0.045774	5.92849
S1 Belgium/GHB-03021 isolate	432	441	CVIAWNSNNL	1133.54	S1 Belgium/GHB-03021 isolate alone	100 min (28 C)	3.03881	0.038037	5.92029
S1 Belgium/GHB-03021 isolate	432	441	CVIAWNSNNL	1133.54	S1 Belgium/GHB-03021 isolate alone	360 min (28 C)	3.3713	0.042307	6.62294
S1 Belgium/GHB-03021 isolate	433	452	VIAWNSNNLDSKVGGNYNYL	2241.09	S1 Belgium/GHB-03021 isolate + TMEM106B	10 s (ice)	5.00004	0.093335	5.81524
S1 Belgium/GHB-03021 isolate	433	452	VIAWNSNNLDSKVGGNYNYL	2241.09	S1 Belgium/GHB-03021 isolate + TMEM106B	10 s (RT)	6.49785	0.023141	5.81286
S1 Belgium/GHB-03021 isolate	433	452	VIAWNSNNLDSKVGGNYNYL	2241.09	S1 Belgium/GHB-03021 isolate + TMEM106B	1 min (RT)	7.21991	0.006958	5.82207
S1 Belgium/GHB-03021 isolate	433	452	VIAWNSNNLDSKVGGNYNYL	2241.09	S1 Belgium/GHB-03021 isolate + TMEM106B	10 min (RT)	8.08555	0.04587	5.82331
S1 Belgium/GHB-03021 isolate	433	452	VIAWNSNNLDSKVGGNYNYL	2241.09	S1 Belgium/GHB-03021 isolate + TMEM106B	100 min (RT)	8.14466	0.050141	5.8156
S1 Belgium/GHB-03021 isolate	433	452	VIAWNSNNLDSKVGGNYNYL	2241.09	S1 Belgium/GHB-03021 isolate + TMEM106B	100 min (28 C)	8.54867	0.116467	5.81574
S1 Belgium/GHB-03021 isolate	433	452	VIAWNSNNLDSKVGGNYNYL	2241.09	S1 Belgium/GHB-03021 isolate + TMEM106B	360 min (28 C)	9.0252	0.01533	6.51455
S1 Belgium/GHB-03021 isolate	433	452	VIAWNSNNLDSKVGGNYNYL	2241.09	S1 Belgium/GHB-03021 isolate alone	10 s (ice)	5.05691	0.06971	5.82038
S1 Belgium/GHB-03021 isolate	433	452	VIAWNSNNLDSKVGGNYNYL	2241.09	S1 Belgium/GHB-03021 isolate alone	10 s (RT)	6.67084	0.03453	5.81716
S1 Belgium/GHB-03021 isolate	433	452	VIAWNSNNLDSKVGGNYNYL	2241.09	S1 Belgium/GHB-03021 isolate alone	1 min (RT)	7.25853	0.096945	5.82309
S1 Belgium/GHB-03021 isolate	433	452	VIAWNSNNLDSKVGGNYNYL	2241.09	S1 Belgium/GHB-03021 isolate alone	10 min (RT)	8.12481	0.054299	5.82885
S1 Belgium/GHB-03021 isolate	433	452	VIAWNSNNLDSKVGGNYNYL	2241.09	S1 Belgium/GHB-03021 isolate alone	100 min (RT)	8.1479	0.088269	5.81414
S1 Belgium/GHB-03021 isolate	433	452	VIAWNSNNLDSKVGGNYNYL	2241.09	S1 Belgium/GHB-03021 isolate alone	100 min (28 C)	8.57536	0.032976	5.8127
S1 Belgium/GHB-03021 isolate	433	452	VIAWNSNNLDSKVGGNYNYL	2241.09	S1 Belgium/GHB-03021 isolate alone	360 min (28 C)	9.31366	0.005117	6.51821
S1 Belgium/GHB-03021 isolate	434	441	IAWNSNNL	931.463	S1 Belgium/GHB-03021 isolate + TMEM106B	10 s (ice)	0.716028	0.008052	5.6416
S1 Belgium/GHB-03021 isolate	434	441	IAWNSNNL	931.463	S1 Belgium/GHB-03021 isolate + TMEM106B	10 s (RT)	1.35647	0.066998	5.64611
S1 Belgium/GHB-03021 isolate	434	441	IAWNSNNL	931.463	S1 Belgium/GHB-03021 isolate + TMEM106B	1 min (RT)	1.94256	0.046252	5.65075
S1 Belgium/GHB-03021 isolate	434	441	IAWNSNNL	931.463	S1 Belgium/GHB-03021 isolate + TMEM106B	10 min (RT)	2.63814	0.004611	5.6552
S1 Belgium/GHB-03021 isolate	434	441	IAWNSNNL	931.463	S1 Belgium/GHB-03021 isolate + TMEM106B	100 min (RT)	3.01354	0.006255	5.65255
S1 Belgium/GHB-03021 isolate	434	441	IAWNSNNL	931.463	S1 Belgium/GHB-03021 isolate + TMEM106B	100 min (28 C)	3.24708	0.094651	5.64735
S1 Belgium/GHB-03021 isolate	434	441	IAWNSNNL	931.463	S1 Belgium/GHB-03021 isolate + TMEM106B	360 min (28 C)	3.56354	0.030348	6.13462
S1 Belgium/GHB-03021 isolate	434	441	IAWNSNNL	931.463	S1 Belgium/GHB-03021 isolate alone	10 s (ice)	0.713198	0.007987	5.6484
S1 Belgium/GHB-03021 isolate	434	441	IAWNSNNL	931.463	S1 Belgium/GHB-03021 isolate alone	10 s (RT)	1.1649	0.0295	5.64715
S1 Belgium/GHB-03021 isolate	434	441	IAWNSNNL	931.463	S1 Belgium/GHB-03021 isolate alone	1 min (RT)	1.85902	0.022638	5.65126
S1 Belgium/GHB-03021 isolate	434	441	IAWNSNNL	931.463	S1 Belgium/GHB-03021 isolate alone	10 min (RT)	2.72705	0.059834	5.64903
S1 Belgium/GHB-03021 isolate	434	441	IAWNSNNL	931.463	S1 Belgium/GHB-03021 isolate alone	100 min (RT)	3.08082	0.049048	5.64588
S1 Belgium/GHB-03021 isolate	434	441	IAWNSNNL	931.463	S1 Belgium/GHB-03021 isolate alone	100 min (28 C)	3.27011	0.012521	5.64102
S1 Belgium/GHB-03021 isolate	434	441	IAWNSNNL	931.463	S1 Belgium/GHB-03021 isolate alone	360 min (28 C)	3.60108	0.00932	6.13519
S1 Belgium/GHB-03021 isolate	442	449	DSKVGGNY	839.389	S1 Belgium/GHB-03021 isolate + TMEM106B	10 s (ice)	2.37526	0.103406	3.81877
S1 Belgium/GHB-03021 isolate	442	449	DSKVGGNY	839.389	S1 Belgium/GHB-03021 isolate + TMEM106B	10 s (RT)	2.93218	0.023186	3.82324
S1 Belgium/GHB-03021 isolate	442	449	DSKVGGNY	839.389	S1 Belgium/GHB-03021 isolate + TMEM106B	1 min (RT)	3.20173	0.022677	3.82812
S1 Belgium/GHB-03021 isolate	442	449	DSKVGGNY	839.389	S1 Belgium/GHB-03021 isolate + TMEM106B	10 min (RT)	3.13988	0.009947	3.82878
S1 Belgium/GHB-03021 isolate	442	449	DSKVGGNY	839.389	S1 Belgium/GHB-03021 isolate + TMEM106B	100 min (RT)	3.10169	0.042176	3.82401
S1 Belgium/GHB-03021 isolate	442	449	DSKVGGNY	839.389	S1 Belgium/GHB-03021 isolate + TMEM106B	100 min (28 C)	3.28223	0.05855	3.82327
S1 Belgium/GHB-03021 isolate	442	449	DSKVGGNY	839.389	S1 Belgium/GHB-03021 isolate + TMEM106B	360 min (28 C)	3.67813	0.012324	2.52903
S1 Belgium/GHB-03021 isolate	442	449	DSKVGGNY	839.389	S1 Belgium/GHB-03021 isolate alone	10 s (ice)	2.66145	0.002414	3.8206
S1 Belgium/GHB-03021 isolate	442	449	DSKVGGNY	839.389	S1 Belgium/GHB-03021 isolate alone	10 s (RT)	3.1135	0.034058	3.82028
S1 Belgium/GHB-03021 isolate	442	449	DSKVGGNY	839.389	S1 Belgium/GHB-03021 isolate alone	1 min (RT)	3.18887	0.092232	3.82169
S1 Belgium/GHB-03021 isolate	442	449	DSKVGGNY	839.389	S1 Belgium/GHB-03021 isolate alone	10 min (RT)	3.11156	0.143235	3.81704
S1 Belgium/GHB-03021 isolate	442	449	DSKVGGNY	839.389	S1 Belgium/GHB-03021 isolate alone	100 min (RT)	3.14922	0.061493	3.82292
S1 Belgium/GHB-03021 isolate	442	449	DSKVGGNY	839.389	S1 Belgium/GHB-03021 isolate alone	100 min (28 C)	3.28426	0.004878	3.81677
S1 Belgium/GHB-03021 isolate	442	449	DSKVGGNY	839.389	S1 Belgium/GHB-03021 isolate alone	360 min (28 C)	3.753	0.037028	2.53236
S1 Belgium/GHB-03021 isolate	442	451	DSKVGGNYNY	1116.5	S1 Belgium/GHB-03021 isolate + TMEM106B	10 s (ice)	2.64118	0.099929	4.51096
S1 Belgium/GHB-03021 isolate	442	451	DSKVGGNYNY	1116.5	S1 Belgium/GHB-03021 isolate + TMEM106B	10 s (RT)	3.59967	0.054579	4.51434
S1 Belgium/GHB-03021 isolate	442	451	DSKVGGNYNY	1116.5	S1 Belgium/GHB-03021 isolate + TMEM106B	1 min (RT)	4.32602	0.023331	4.51906
S1 Belgium/GHB-03021 isolate	442	451	DSKVGGNYNY	1116.5	S1 Belgium/GHB-03021 isolate + TMEM106B	10 min (RT)	4.33726	0.024529	4.52478
S1 Belgium/GHB-03021 isolate	442	451	DSKVGGNYNY	1116.5	S1 Belgium/GHB-03021 isolate + TMEM106B	100 min (RT)	4.40555	0.026185	4.51315
S1 Belgium/GHB-03021 isolate	442	451	DSKVGGNYNY	1116.5	S1 Belgium/GHB-03021 isolate + TMEM106B	100 min (28 C)	4.52323	0.038844	4.516
S1 Belgium/GHB-03021 isolate	442	451	DSKVGGNYNY	1116.5	S1 Belgium/GHB-03021 isolate + TMEM106B	360 min (28 C)	4.992	0.0463	4.40461
S1 Belgium/GHB-03021 isolate	442	451	DSKVGGNYNY	1116.5	S1 Belgium/GHB-03021 isolate alone	10 s (ice)	3.07614	0.039996	4.51788
S1 Belgium/GHB-03021 isolate	442	451	DSKVGGNYNY	1116.5	S1 Belgium/GHB-03021 isolate alone	10 s (RT)	3.98675	0.065245	4.51621
S1 Belgium/GHB-03021 isolate	442	451	DSKVGGNYNY	1116.5	S1 Belgium/GHB-03021 isolate alone	1 min (RT)	4.44491	0.023075	4.52076
S1 Belgium/GHB-03021 isolate	442	451	DSKVGGNYNY	1116.5	S1 Belgium/GHB-03021 isolate alone	10 min (RT)	4.48733	0.073322	4.51021
S1 Belgium/GHB-03021 isolate	442	451	DSKVGGNYNY	1116.5	S1 Belgium/GHB-03021 isolate alone	100 min (RT)	4.40902	0.059063	4.51454
S1 Belgium/GHB-03021 isolate	442	451	DSKVGGNYNY	1116.5	S1 Belgium/GHB-03021 isolate alone	100 min (28 C)	4.52699	0.052523	4.51326
S1 Belgium/GHB-03021 isolate	442	451	DSKVGGNYNY	1116.5	S1 Belgium/GHB-03021 isolate alone	360 min (28 C)	5.04466	0.021108	4.41014
S1 Belgium/GHB-03021 isolate	442	452	DSKVGGNYNYL	1229.58	S1 Belgium/GHB-03021 isolate + TMEM106B	10 s (ice)	2.95643	0.111052	5.29927
S1 Belgium/GHB-03021 isolate	442	452	DSKVGGNYNYL	1229.58	S1 Belgium/GHB-03021 isolate + TMEM106B	10 s (RT)	3.82073	0.019405	5.29941
S1 Belgium/GHB-03021 isolate	442	452	DSKVGGNYNYL	1229.58	S1 Belgium/GHB-03021 isolate + TMEM106B	1 min (RT)	4.37313	0.025888	5.29904
S1 Belgium/GHB-03021 isolate	442	452	DSKVGGNYNYL	1229.58	S1 Belgium/GHB-03021 isolate + TMEM106B	10 min (RT)	4.65849	0.014898	5.30967
S1 Belgium/GHB-03021 isolate	442	452	DSKVGGNYNYL	1229.58	S1 Belgium/GHB-03021 isolate + TMEM106B	100 min (RT)	5.01427	0.0286	5.30439
S1 Belgium/GHB-03021 isolate	442	452	DSKVGGNYNYL	1229.58	S1 Belgium/GHB-03021 isolate + TMEM106B	100 min (28 C)	5.40018	0.099527	5.30304
S1 Belgium/GHB-03021 isolate	442	452	DSKVGGNYNYL	1229.58	S1 Belgium/GHB-03021 isolate + TMEM106B	360 min (28 C)	5.89652	0.020728	5.60366
S1 Belgium/GHB-03021 isolate	442	452	DSKVGGNYNYL	1229.58	S1 Belgium/GHB-03021 isolate alone	10 s (ice)	3.36315	0.0521	5.30375
S1 Belgium/GHB-03021 isolate	442	452	DSKVGGNYNYL	1229.58	S1 Belgium/GHB-03021 isolate alone	10 s (RT)	4.10089	0.042604	5.30518
S1 Belgium/GHB-03021 isolate	442	452	DSKVGGNYNYL	1229.58	S1 Belgium/GHB-03021 isolate alone	1 min (RT)	4.4548	0.101757	5.30757
S1 Belgium/GHB-03021 isolate	442	452	DSKVGGNYNYL	1229.58	S1 Belgium/GHB-03021 isolate alone	10 min (RT)	4.59728	0.102555	5.30862
S1 Belgium/GHB-03021 isolate	442	452	DSKVGGNYNYL	1229.58	S1 Belgium/GHB-03021 isolate alone	100 min (RT)	5.02677	0.079933	5.30234
S1 Belgium/GHB-03021 isolate	442	452	DSKVGGNYNYL	1229.58	S1 Belgium/GHB-03021 isolate alone	100 min (28 C)	5.41325	0.016559	5.29912
S1 Belgium/GHB-03021 isolate	442	452	DSKVGGNYNYL	1229.58	S1 Belgium/GHB-03021 isolate alone	360 min (28 C)	5.91536	0.015213	5.61305
S1 Belgium/GHB-03021 isolate	444	452	KVGGNYNYL	1027.52	S1 Belgium/GHB-03021 isolate + TMEM106B	10 s (ice)	2.23082	0.155301	5.2541
S1 Belgium/GHB-03021 isolate	444	452	KVGGNYNYL	1027.52	S1 Belgium/GHB-03021 isolate + TMEM106B	10 s (RT)	2.9676	0.044558	5.26023
S1 Belgium/GHB-03021 isolate	444	452	KVGGNYNYL	1027.52	S1 Belgium/GHB-03021 isolate + TMEM106B	1 min (RT)	3.29463	0.030494	5.27161
S1 Belgium/GHB-03021 isolate	444	452	KVGGNYNYL	1027.52	S1 Belgium/GHB-03021 isolate + TMEM106B	10 min (RT)	3.55323	0.044472	5.2725
S1 Belgium/GHB-03021 isolate	444	452	KVGGNYNYL	1027.52	S1 Belgium/GHB-03021 isolate + TMEM106B	100 min (RT)	3.94794	0.037236	5.26186
S1 Belgium/GHB-03021 isolate	444	452	KVGGNYNYL	1027.52	S1 Belgium/GHB-03021 isolate + TMEM106B	100 min (28 C)	4.28482	0.05728	5.25993
S1 Belgium/GHB-03021 isolate	444	452	KVGGNYNYL	1027.52	S1 Belgium/GHB-03021 isolate + TMEM106B	360 min (28 C)	4.58877	0.019591	5.5187
S1 Belgium/GHB-03021 isolate	444	452	KVGGNYNYL	1027.52	S1 Belgium/GHB-03021 isolate alone	10 s (ice)	2.58773	0.039851	5.26424
S1 Belgium/GHB-03021 isolate	444	452	KVGGNYNYL	1027.52	S1 Belgium/GHB-03021 isolate alone	10 s (RT)	3.08034	0.035361	5.26836
S1 Belgium/GHB-03021 isolate	444	452	KVGGNYNYL	1027.52	S1 Belgium/GHB-03021 isolate alone	1 min (RT)	3.4344	0.027094	5.26851
S1 Belgium/GHB-03021 isolate	444	452	KVGGNYNYL	1027.52	S1 Belgium/GHB-03021 isolate alone	10 min (RT)	3.47324	0.104437	5.26295
S1 Belgium/GHB-03021 isolate	444	452	KVGGNYNYL	1027.52	S1 Belgium/GHB-03021 isolate alone	100 min (RT)	4.03084	0.056509	5.26419
S1 Belgium/GHB-03021 isolate	444	452	KVGGNYNYL	1027.52	S1 Belgium/GHB-03021 isolate alone	100 min (28 C)	4.34468	0.013296	5.26216
S1 Belgium/GHB-03021 isolate	444	452	KVGGNYNYL	1027.52	S1 Belgium/GHB-03021 isolate alone	360 min (28 C)	4.65064	0.007998	5.53581
S1 Belgium/GHB-03021 isolate	453	469	YRLFRKSNLKPFERDIS	2169.19	S1 Belgium/GHB-03021 isolate + TMEM106B	10 s (ice)	1.03628	0.000232	4.69203
S1 Belgium/GHB-03021 isolate	453	469	YRLFRKSNLKPFERDIS	2169.19	S1 Belgium/GHB-03021 isolate + TMEM106B	10 s (RT)	1.80225	0.089856	4.69814
S1 Belgium/GHB-03021 isolate	453	469	YRLFRKSNLKPFERDIS	2169.19	S1 Belgium/GHB-03021 isolate + TMEM106B	1 min (RT)	2.24177	0.018342	4.70997
S1 Belgium/GHB-03021 isolate	453	469	YRLFRKSNLKPFERDIS	2169.19	S1 Belgium/GHB-03021 isolate + TMEM106B	10 min (RT)	3.06482	0.135874	4.7066
S1 Belgium/GHB-03021 isolate	453	469	YRLFRKSNLKPFERDIS	2169.19	S1 Belgium/GHB-03021 isolate + TMEM106B	100 min (RT)	4.08113	0.02891	4.69682
S1 Belgium/GHB-03021 isolate	453	469	YRLFRKSNLKPFERDIS	2169.19	S1 Belgium/GHB-03021 isolate + TMEM106B	100 min (28 C)	5.17285	0.119274	4.70257
S1 Belgium/GHB-03021 isolate	453	469	YRLFRKSNLKPFERDIS	2169.19	S1 Belgium/GHB-03021 isolate + TMEM106B	360 min (28 C)	7.27308	0.147134	4.8345
S1 Belgium/GHB-03021 isolate	453	469	YRLFRKSNLKPFERDIS	2169.19	S1 Belgium/GHB-03021 isolate alone	10 s (ice)	0.989253	0.05936	4.70483
S1 Belgium/GHB-03021 isolate	453	469	YRLFRKSNLKPFERDIS	2169.19	S1 Belgium/GHB-03021 isolate alone	10 s (RT)	1.81514	0.13713	4.70789
S1 Belgium/GHB-03021 isolate	453	469	YRLFRKSNLKPFERDIS	2169.19	S1 Belgium/GHB-03021 isolate alone	1 min (RT)	2.3108	0.059813	4.71323
S1 Belgium/GHB-03021 isolate	453	469	YRLFRKSNLKPFERDIS	2169.19	S1 Belgium/GHB-03021 isolate alone	10 min (RT)	3.15576	0.016267	4.71018
S1 Belgium/GHB-03021 isolate	453	469	YRLFRKSNLKPFERDIS	2169.19	S1 Belgium/GHB-03021 isolate alone	100 min (RT)	4.28224	0.046005	4.70221
S1 Belgium/GHB-03021 isolate	453	469	YRLFRKSNLKPFERDIS	2169.19	S1 Belgium/GHB-03021 isolate alone	100 min (28 C)	5.88214	0.003863	4.6999
S1 Belgium/GHB-03021 isolate	453	469	YRLFRKSNLKPFERDIS	2169.19	S1 Belgium/GHB-03021 isolate alone	360 min (28 C)	8.1815	0.059528	4.83213
S1 Belgium/GHB-03021 isolate	453	470	YRLFRKSNLKPFERDIST	2270.24	S1 Belgium/GHB-03021 isolate + TMEM106B	10 s (ice)	1.40972	0.047555	4.71675
S1 Belgium/GHB-03021 isolate	453	470	YRLFRKSNLKPFERDIST	2270.24	S1 Belgium/GHB-03021 isolate + TMEM106B	10 s (RT)	2.58516	0.022705	4.71289
S1 Belgium/GHB-03021 isolate	453	470	YRLFRKSNLKPFERDIST	2270.24	S1 Belgium/GHB-03021 isolate + TMEM106B	1 min (RT)	2.9523	0.022011	4.7342
S1 Belgium/GHB-03021 isolate	453	470	YRLFRKSNLKPFERDIST	2270.24	S1 Belgium/GHB-03021 isolate + TMEM106B	10 min (RT)	3.86486	0.044496	4.72751
S1 Belgium/GHB-03021 isolate	453	470	YRLFRKSNLKPFERDIST	2270.24	S1 Belgium/GHB-03021 isolate + TMEM106B	100 min (RT)	4.79625	0.063151	4.71747
S1 Belgium/GHB-03021 isolate	453	470	YRLFRKSNLKPFERDIST	2270.24	S1 Belgium/GHB-03021 isolate + TMEM106B	100 min (28 C)	5.83418	0.024336	4.71327
S1 Belgium/GHB-03021 isolate	453	470	YRLFRKSNLKPFERDIST	2270.24	S1 Belgium/GHB-03021 isolate + TMEM106B	360 min (28 C)	8.35175	0.103121	4.84893
S1 Belgium/GHB-03021 isolate	453	470	YRLFRKSNLKPFERDIST	2270.24	S1 Belgium/GHB-03021 isolate alone	10 s (ice)	1.36913	0.043527	4.71976
S1 Belgium/GHB-03021 isolate	453	470	YRLFRKSNLKPFERDIST	2270.24	S1 Belgium/GHB-03021 isolate alone	10 s (RT)	2.54511	0.082777	4.72193
S1 Belgium/GHB-03021 isolate	453	470	YRLFRKSNLKPFERDIST	2270.24	S1 Belgium/GHB-03021 isolate alone	1 min (RT)	2.94555	0.059132	4.72989
S1 Belgium/GHB-03021 isolate	453	470	YRLFRKSNLKPFERDIST	2270.24	S1 Belgium/GHB-03021 isolate alone	10 min (RT)	3.91095	0.022484	4.73105
S1 Belgium/GHB-03021 isolate	453	470	YRLFRKSNLKPFERDIST	2270.24	S1 Belgium/GHB-03021 isolate alone	100 min (RT)	4.97583	0.039076	4.71831
S1 Belgium/GHB-03021 isolate	453	470	YRLFRKSNLKPFERDIST	2270.24	S1 Belgium/GHB-03021 isolate alone	100 min (28 C)	6.39028	0.008209	4.71489
S1 Belgium/GHB-03021 isolate	453	470	YRLFRKSNLKPFERDIST	2270.24	S1 Belgium/GHB-03021 isolate alone	360 min (28 C)	9.43164	0.073768	4.85253
S1 Belgium/GHB-03021 isolate	453	471	YRLFRKSNLKPFERDISTE	2399.28	S1 Belgium/GHB-03021 isolate + TMEM106B	10 s (ice)	1.31381	1.207e-05	4.74092
S1 Belgium/GHB-03021 isolate	453	471	YRLFRKSNLKPFERDISTE	2399.28	S1 Belgium/GHB-03021 isolate + TMEM106B	10 s (RT)	2.52735	0.081801	4.74036
S1 Belgium/GHB-03021 isolate	453	471	YRLFRKSNLKPFERDISTE	2399.28	S1 Belgium/GHB-03021 isolate + TMEM106B	1 min (RT)	3.33859	0.097297	4.74825
S1 Belgium/GHB-03021 isolate	453	471	YRLFRKSNLKPFERDISTE	2399.28	S1 Belgium/GHB-03021 isolate + TMEM106B	10 min (RT)	4.25254	0.143388	4.74676
S1 Belgium/GHB-03021 isolate	453	471	YRLFRKSNLKPFERDISTE	2399.28	S1 Belgium/GHB-03021 isolate + TMEM106B	100 min (RT)	5.38872	0.114767	4.74024
S1 Belgium/GHB-03021 isolate	453	471	YRLFRKSNLKPFERDISTE	2399.28	S1 Belgium/GHB-03021 isolate + TMEM106B	100 min (28 C)	6.46392	0.136899	4.74392
S1 Belgium/GHB-03021 isolate	453	471	YRLFRKSNLKPFERDISTE	2399.28	S1 Belgium/GHB-03021 isolate + TMEM106B	360 min (28 C)	8.68938	0.14563	4.90196
S1 Belgium/GHB-03021 isolate	453	471	YRLFRKSNLKPFERDISTE	2399.28	S1 Belgium/GHB-03021 isolate alone	10 s (ice)	1.35299	0.051345	4.74467
S1 Belgium/GHB-03021 isolate	453	471	YRLFRKSNLKPFERDISTE	2399.28	S1 Belgium/GHB-03021 isolate alone	10 s (RT)	2.74412	0.041846	4.7304
S1 Belgium/GHB-03021 isolate	453	471	YRLFRKSNLKPFERDISTE	2399.28	S1 Belgium/GHB-03021 isolate alone	1 min (RT)	3.35242	0.172641	4.76145
S1 Belgium/GHB-03021 isolate	453	471	YRLFRKSNLKPFERDISTE	2399.28	S1 Belgium/GHB-03021 isolate alone	10 min (RT)	4.47641	0.088331	4.74683
S1 Belgium/GHB-03021 isolate	453	471	YRLFRKSNLKPFERDISTE	2399.28	S1 Belgium/GHB-03021 isolate alone	100 min (RT)	5.63165	0.154288	4.73934
S1 Belgium/GHB-03021 isolate	453	471	YRLFRKSNLKPFERDISTE	2399.28	S1 Belgium/GHB-03021 isolate alone	100 min (28 C)	7.08941	0.016402	4.74055
S1 Belgium/GHB-03021 isolate	453	471	YRLFRKSNLKPFERDISTE	2399.28	S1 Belgium/GHB-03021 isolate alone	360 min (28 C)	9.69267	0.083081	4.9032
S1 Belgium/GHB-03021 isolate	456	469	FRKSNLKPFERDIS	1736.94	S1 Belgium/GHB-03021 isolate + TMEM106B	10 s (ice)	1.07271	0.01225	4.38736
S1 Belgium/GHB-03021 isolate	456	469	FRKSNLKPFERDIS	1736.94	S1 Belgium/GHB-03021 isolate + TMEM106B	10 s (RT)	1.93581	0.087025	4.39096
S1 Belgium/GHB-03021 isolate	456	469	FRKSNLKPFERDIS	1736.94	S1 Belgium/GHB-03021 isolate + TMEM106B	1 min (RT)	2.28786	0.026471	4.39847
S1 Belgium/GHB-03021 isolate	456	469	FRKSNLKPFERDIS	1736.94	S1 Belgium/GHB-03021 isolate + TMEM106B	10 min (RT)	2.81114	0.000668	4.39974
S1 Belgium/GHB-03021 isolate	456	469	FRKSNLKPFERDIS	1736.94	S1 Belgium/GHB-03021 isolate + TMEM106B	100 min (RT)	3.74191	0.042034	4.38783
S1 Belgium/GHB-03021 isolate	456	469	FRKSNLKPFERDIS	1736.94	S1 Belgium/GHB-03021 isolate + TMEM106B	100 min (28 C)	4.72447	0.074011	4.39139
S1 Belgium/GHB-03021 isolate	456	469	FRKSNLKPFERDIS	1736.94	S1 Belgium/GHB-03021 isolate + TMEM106B	360 min (28 C)	6.12141	0.091297	4.31836
S1 Belgium/GHB-03021 isolate	456	469	FRKSNLKPFERDIS	1736.94	S1 Belgium/GHB-03021 isolate alone	10 s (ice)	1.04845	0.028751	4.39581
S1 Belgium/GHB-03021 isolate	456	469	FRKSNLKPFERDIS	1736.94	S1 Belgium/GHB-03021 isolate alone	10 s (RT)	1.92108	0.144344	4.4044
S1 Belgium/GHB-03021 isolate	456	469	FRKSNLKPFERDIS	1736.94	S1 Belgium/GHB-03021 isolate alone	1 min (RT)	2.37684	0.028543	4.39899
S1 Belgium/GHB-03021 isolate	456	469	FRKSNLKPFERDIS	1736.94	S1 Belgium/GHB-03021 isolate alone	10 min (RT)	2.91427	2.27374e-13	4.41279
S1 Belgium/GHB-03021 isolate	456	469	FRKSNLKPFERDIS	1736.94	S1 Belgium/GHB-03021 isolate alone	100 min (RT)	3.90649	0.046019	4.39257
S1 Belgium/GHB-03021 isolate	456	469	FRKSNLKPFERDIS	1736.94	S1 Belgium/GHB-03021 isolate alone	100 min (28 C)	5.20457	0.04147	4.39109
S1 Belgium/GHB-03021 isolate	456	469	FRKSNLKPFERDIS	1736.94	S1 Belgium/GHB-03021 isolate alone	360 min (28 C)	6.57309	0.032209	4.32207
S1 Belgium/GHB-03021 isolate	456	470	FRKSNLKPFERDIST	1837.99	S1 Belgium/GHB-03021 isolate + TMEM106B	10 s (ice)	1.4647	0.077885	4.40315
S1 Belgium/GHB-03021 isolate	456	470	FRKSNLKPFERDIST	1837.99	S1 Belgium/GHB-03021 isolate + TMEM106B	10 s (RT)	2.64478	0.080768	4.40481
S1 Belgium/GHB-03021 isolate	456	470	FRKSNLKPFERDIST	1837.99	S1 Belgium/GHB-03021 isolate + TMEM106B	1 min (RT)	2.99752	0.05325	4.42241
S1 Belgium/GHB-03021 isolate	456	470	FRKSNLKPFERDIST	1837.99	S1 Belgium/GHB-03021 isolate + TMEM106B	10 min (RT)	3.38591	0.087411	4.41939
S1 Belgium/GHB-03021 isolate	456	470	FRKSNLKPFERDIST	1837.99	S1 Belgium/GHB-03021 isolate + TMEM106B	100 min (RT)	4.38251	0.03339	4.41246
S1 Belgium/GHB-03021 isolate	456	470	FRKSNLKPFERDIST	1837.99	S1 Belgium/GHB-03021 isolate + TMEM106B	100 min (28 C)	5.25626	0.178649	4.40935
S1 Belgium/GHB-03021 isolate	456	470	FRKSNLKPFERDIST	1837.99	S1 Belgium/GHB-03021 isolate + TMEM106B	360 min (28 C)	6.85844	0.135969	4.36589
S1 Belgium/GHB-03021 isolate	456	470	FRKSNLKPFERDIST	1837.99	S1 Belgium/GHB-03021 isolate alone	10 s (ice)	1.50822	0.00257	4.4144
S1 Belgium/GHB-03021 isolate	456	470	FRKSNLKPFERDIST	1837.99	S1 Belgium/GHB-03021 isolate alone	10 s (RT)	2.59841	0.065444	4.41648
S1 Belgium/GHB-03021 isolate	456	470	FRKSNLKPFERDIST	1837.99	S1 Belgium/GHB-03021 isolate alone	1 min (RT)	3.00635	0.091822	4.41479
S1 Belgium/GHB-03021 isolate	456	470	FRKSNLKPFERDIST	1837.99	S1 Belgium/GHB-03021 isolate alone	10 min (RT)	3.65798	2.27374e-13	4.42927
S1 Belgium/GHB-03021 isolate	456	470	FRKSNLKPFERDIST	1837.99	S1 Belgium/GHB-03021 isolate alone	100 min (RT)	4.5752	0.034465	4.40474
S1 Belgium/GHB-03021 isolate	456	470	FRKSNLKPFERDIST	1837.99	S1 Belgium/GHB-03021 isolate alone	100 min (28 C)	5.74997	0.074251	4.39992
S1 Belgium/GHB-03021 isolate	456	470	FRKSNLKPFERDIST	1837.99	S1 Belgium/GHB-03021 isolate alone	360 min (28 C)	7.46462	0.042497	4.36875
S1 Belgium/GHB-03021 isolate	456	471	FRKSNLKPFERDISTE	1967.03	S1 Belgium/GHB-03021 isolate + TMEM106B	10 s (ice)	1.56259	0.01908	4.45798
S1 Belgium/GHB-03021 isolate	456	471	FRKSNLKPFERDISTE	1967.03	S1 Belgium/GHB-03021 isolate + TMEM106B	10 s (RT)	2.85572	0.072171	4.4625
S1 Belgium/GHB-03021 isolate	456	471	FRKSNLKPFERDISTE	1967.03	S1 Belgium/GHB-03021 isolate + TMEM106B	1 min (RT)	3.54733	0.001701	4.46856
S1 Belgium/GHB-03021 isolate	456	471	FRKSNLKPFERDISTE	1967.03	S1 Belgium/GHB-03021 isolate + TMEM106B	10 min (RT)	4.13034	0.080018	4.46772
S1 Belgium/GHB-03021 isolate	456	471	FRKSNLKPFERDISTE	1967.03	S1 Belgium/GHB-03021 isolate + TMEM106B	100 min (RT)	4.97668	0.047133	4.46946
S1 Belgium/GHB-03021 isolate	456	471	FRKSNLKPFERDISTE	1967.03	S1 Belgium/GHB-03021 isolate + TMEM106B	100 min (28 C)	5.97776	0.142988	4.45578
S1 Belgium/GHB-03021 isolate	456	471	FRKSNLKPFERDISTE	1967.03	S1 Belgium/GHB-03021 isolate + TMEM106B	360 min (28 C)	7.62861	0.068633	4.43196
S1 Belgium/GHB-03021 isolate	456	471	FRKSNLKPFERDISTE	1967.03	S1 Belgium/GHB-03021 isolate alone	10 s (ice)	1.52536	0	4.45381
S1 Belgium/GHB-03021 isolate	456	471	FRKSNLKPFERDISTE	1967.03	S1 Belgium/GHB-03021 isolate alone	10 s (RT)	2.84508	0.095516	4.45603
S1 Belgium/GHB-03021 isolate	456	471	FRKSNLKPFERDISTE	1967.03	S1 Belgium/GHB-03021 isolate alone	1 min (RT)	3.61283	0.024452	4.45763
S1 Belgium/GHB-03021 isolate	456	471	FRKSNLKPFERDISTE	1967.03	S1 Belgium/GHB-03021 isolate alone	10 min (RT)	4.17808	0.090031	4.46544
S1 Belgium/GHB-03021 isolate	456	471	FRKSNLKPFERDISTE	1967.03	S1 Belgium/GHB-03021 isolate alone	100 min (RT)	5.17178	0.042489	4.44866
S1 Belgium/GHB-03021 isolate	456	471	FRKSNLKPFERDISTE	1967.03	S1 Belgium/GHB-03021 isolate alone	100 min (28 C)	6.50896	0.019642	4.44858
S1 Belgium/GHB-03021 isolate	456	471	FRKSNLKPFERDISTE	1967.03	S1 Belgium/GHB-03021 isolate alone	360 min (28 C)	8.2059	0.030638	4.43577
S1 Belgium/GHB-03021 isolate	457	471	RKSNLKPFERDISTE	1819.97	S1 Belgium/GHB-03021 isolate + TMEM106B	10 s (ice)	1.04191	0.073139	4.45582
S1 Belgium/GHB-03021 isolate	457	471	RKSNLKPFERDISTE	1819.97	S1 Belgium/GHB-03021 isolate + TMEM106B	10 s (RT)	2.11166	0.07913	4.45744
S1 Belgium/GHB-03021 isolate	457	471	RKSNLKPFERDISTE	1819.97	S1 Belgium/GHB-03021 isolate + TMEM106B	1 min (RT)	2.44906	0.010978	4.47438
S1 Belgium/GHB-03021 isolate	457	471	RKSNLKPFERDISTE	1819.97	S1 Belgium/GHB-03021 isolate + TMEM106B	10 min (RT)	3.06081	0.106245	4.46741
S1 Belgium/GHB-03021 isolate	457	471	RKSNLKPFERDISTE	1819.97	S1 Belgium/GHB-03021 isolate + TMEM106B	100 min (RT)	3.88428	0.061781	4.46265
S1 Belgium/GHB-03021 isolate	457	471	RKSNLKPFERDISTE	1819.97	S1 Belgium/GHB-03021 isolate + TMEM106B	100 min (28 C)	4.79054	0.082757	4.46394
S1 Belgium/GHB-03021 isolate	457	471	RKSNLKPFERDISTE	1819.97	S1 Belgium/GHB-03021 isolate + TMEM106B	360 min (28 C)	6.04506	0.132561	4.43616
S1 Belgium/GHB-03021 isolate	457	471	RKSNLKPFERDISTE	1819.97	S1 Belgium/GHB-03021 isolate alone	10 s (ice)	1.06617	0.031234	4.4645
S1 Belgium/GHB-03021 isolate	457	471	RKSNLKPFERDISTE	1819.97	S1 Belgium/GHB-03021 isolate alone	10 s (RT)	2.01513	0.16164	4.47102
S1 Belgium/GHB-03021 isolate	457	471	RKSNLKPFERDISTE	1819.97	S1 Belgium/GHB-03021 isolate alone	1 min (RT)	2.51217	0.09314	4.46945
S1 Belgium/GHB-03021 isolate	457	471	RKSNLKPFERDISTE	1819.97	S1 Belgium/GHB-03021 isolate alone	10 min (RT)	3.10349	0.058569	4.46757
S1 Belgium/GHB-03021 isolate	457	471	RKSNLKPFERDISTE	1819.97	S1 Belgium/GHB-03021 isolate alone	100 min (RT)	4.02466	0.042089	4.45976
S1 Belgium/GHB-03021 isolate	457	471	RKSNLKPFERDISTE	1819.97	S1 Belgium/GHB-03021 isolate alone	100 min (28 C)	5.24949	0.082547	4.45714
S1 Belgium/GHB-03021 isolate	457	471	RKSNLKPFERDISTE	1819.97	S1 Belgium/GHB-03021 isolate alone	360 min (28 C)	6.53626	0.047779	4.44295
S1 Belgium/GHB-03021 isolate	471	487	EIYQAGSTPCNGVDGFN	1771.76	S1 Belgium/GHB-03021 isolate + TMEM106B	10 s (ice)	3.79062	0.102316	5.35551
S1 Belgium/GHB-03021 isolate	471	487	EIYQAGSTPCNGVDGFN	1771.76	S1 Belgium/GHB-03021 isolate + TMEM106B	10 s (RT)	6.4383	0.119814	5.3531
S1 Belgium/GHB-03021 isolate	471	487	EIYQAGSTPCNGVDGFN	1771.76	S1 Belgium/GHB-03021 isolate + TMEM106B	1 min (RT)	7.28402	0.044706	5.35685
S1 Belgium/GHB-03021 isolate	471	487	EIYQAGSTPCNGVDGFN	1771.76	S1 Belgium/GHB-03021 isolate + TMEM106B	10 min (RT)	7.48011	0.056494	5.37035
S1 Belgium/GHB-03021 isolate	471	487	EIYQAGSTPCNGVDGFN	1771.76	S1 Belgium/GHB-03021 isolate + TMEM106B	100 min (RT)	7.42868	0.118422	5.35725
S1 Belgium/GHB-03021 isolate	471	487	EIYQAGSTPCNGVDGFN	1771.76	S1 Belgium/GHB-03021 isolate + TMEM106B	100 min (28 C)	8.04507	0.247418	5.36372
S1 Belgium/GHB-03021 isolate	471	487	EIYQAGSTPCNGVDGFN	1771.76	S1 Belgium/GHB-03021 isolate + TMEM106B	360 min (28 C)	8.35566	0.030887	5.72934
S1 Belgium/GHB-03021 isolate	471	487	EIYQAGSTPCNGVDGFN	1771.76	S1 Belgium/GHB-03021 isolate alone	10 s (ice)	4.14578	0.098151	5.3626
S1 Belgium/GHB-03021 isolate	471	487	EIYQAGSTPCNGVDGFN	1771.76	S1 Belgium/GHB-03021 isolate alone	10 s (RT)	6.85833	0.209232	5.36514
S1 Belgium/GHB-03021 isolate	471	487	EIYQAGSTPCNGVDGFN	1771.76	S1 Belgium/GHB-03021 isolate alone	1 min (RT)	7.36336	0.166327	5.37027
S1 Belgium/GHB-03021 isolate	471	487	EIYQAGSTPCNGVDGFN	1771.76	S1 Belgium/GHB-03021 isolate alone	10 min (RT)	7.7668	2.27374e-13	5.37406
S1 Belgium/GHB-03021 isolate	471	487	EIYQAGSTPCNGVDGFN	1771.76	S1 Belgium/GHB-03021 isolate alone	100 min (RT)	7.47725	0.152848	5.36214
S1 Belgium/GHB-03021 isolate	471	487	EIYQAGSTPCNGVDGFN	1771.76	S1 Belgium/GHB-03021 isolate alone	100 min (28 C)	8.01129	0.064711	5.35826
S1 Belgium/GHB-03021 isolate	471	487	EIYQAGSTPCNGVDGFN	1771.76	S1 Belgium/GHB-03021 isolate alone	360 min (28 C)	8.45269	0.033383	5.73911
S1 Belgium/GHB-03021 isolate	472	486	IYQAGSTPCNGVDGF	1528.67	S1 Belgium/GHB-03021 isolate + TMEM106B	10 s (ice)	3.47102	0.135838	5.67747
S1 Belgium/GHB-03021 isolate	472	486	IYQAGSTPCNGVDGF	1528.67	S1 Belgium/GHB-03021 isolate + TMEM106B	10 s (RT)	5.98924	0.059161	5.67691
S1 Belgium/GHB-03021 isolate	472	486	IYQAGSTPCNGVDGF	1528.67	S1 Belgium/GHB-03021 isolate + TMEM106B	1 min (RT)	6.72322	0.018444	5.66948
S1 Belgium/GHB-03021 isolate	472	486	IYQAGSTPCNGVDGF	1528.67	S1 Belgium/GHB-03021 isolate + TMEM106B	10 min (RT)	6.72047	0.102867	5.68816
S1 Belgium/GHB-03021 isolate	472	486	IYQAGSTPCNGVDGF	1528.67	S1 Belgium/GHB-03021 isolate + TMEM106B	100 min (RT)	6.4668	0.056962	5.67358
S1 Belgium/GHB-03021 isolate	472	486	IYQAGSTPCNGVDGF	1528.67	S1 Belgium/GHB-03021 isolate + TMEM106B	100 min (28 C)	6.91813	0.099875	5.67352
S1 Belgium/GHB-03021 isolate	472	486	IYQAGSTPCNGVDGF	1528.67	S1 Belgium/GHB-03021 isolate + TMEM106B	360 min (28 C)	7.18569	0.058741	6.15725
S1 Belgium/GHB-03021 isolate	472	486	IYQAGSTPCNGVDGF	1528.67	S1 Belgium/GHB-03021 isolate alone	10 s (ice)	3.64375	0.060236	5.67354
S1 Belgium/GHB-03021 isolate	472	486	IYQAGSTPCNGVDGF	1528.67	S1 Belgium/GHB-03021 isolate alone	10 s (RT)	6.23423	0.090058	5.67278
S1 Belgium/GHB-03021 isolate	472	486	IYQAGSTPCNGVDGF	1528.67	S1 Belgium/GHB-03021 isolate alone	1 min (RT)	6.83244	0.091762	5.67701
S1 Belgium/GHB-03021 isolate	472	486	IYQAGSTPCNGVDGF	1528.67	S1 Belgium/GHB-03021 isolate alone	10 min (RT)	6.65219	0	5.68055
S1 Belgium/GHB-03021 isolate	472	486	IYQAGSTPCNGVDGF	1528.67	S1 Belgium/GHB-03021 isolate alone	100 min (RT)	6.47314	0.107953	5.6709
S1 Belgium/GHB-03021 isolate	472	486	IYQAGSTPCNGVDGF	1528.67	S1 Belgium/GHB-03021 isolate alone	100 min (28 C)	6.88302	0.003386	5.67241
S1 Belgium/GHB-03021 isolate	472	486	IYQAGSTPCNGVDGF	1528.67	S1 Belgium/GHB-03021 isolate alone	360 min (28 C)	7.27851	0.026726	6.16696
S1 Belgium/GHB-03021 isolate	472	487	IYQAGSTPCNGVDGFN	1642.72	S1 Belgium/GHB-03021 isolate + TMEM106B	10 s (ice)	3.89775	0.064453	5.27975
S1 Belgium/GHB-03021 isolate	472	487	IYQAGSTPCNGVDGFN	1642.72	S1 Belgium/GHB-03021 isolate + TMEM106B	10 s (RT)	6.60017	0.066641	5.27678
S1 Belgium/GHB-03021 isolate	472	487	IYQAGSTPCNGVDGFN	1642.72	S1 Belgium/GHB-03021 isolate + TMEM106B	1 min (RT)	7.40702	0.02751	5.2817
S1 Belgium/GHB-03021 isolate	472	487	IYQAGSTPCNGVDGFN	1642.72	S1 Belgium/GHB-03021 isolate + TMEM106B	10 min (RT)	7.21079	0.132727	5.28933
S1 Belgium/GHB-03021 isolate	472	487	IYQAGSTPCNGVDGFN	1642.72	S1 Belgium/GHB-03021 isolate + TMEM106B	100 min (RT)	7.21354	0.111697	5.27696
S1 Belgium/GHB-03021 isolate	472	487	IYQAGSTPCNGVDGFN	1642.72	S1 Belgium/GHB-03021 isolate + TMEM106B	100 min (28 C)	7.67587	0.268635	5.2798
S1 Belgium/GHB-03021 isolate	472	487	IYQAGSTPCNGVDGFN	1642.72	S1 Belgium/GHB-03021 isolate + TMEM106B	360 min (28 C)	8.12245	0.031627	5.59934
S1 Belgium/GHB-03021 isolate	472	487	IYQAGSTPCNGVDGFN	1642.72	S1 Belgium/GHB-03021 isolate alone	10 s (ice)	4.09157	0.073619	5.2818
S1 Belgium/GHB-03021 isolate	472	487	IYQAGSTPCNGVDGFN	1642.72	S1 Belgium/GHB-03021 isolate alone	10 s (RT)	7.0528	0.195984	5.28454
S1 Belgium/GHB-03021 isolate	472	487	IYQAGSTPCNGVDGFN	1642.72	S1 Belgium/GHB-03021 isolate alone	1 min (RT)	7.45129	0.171542	5.27843
S1 Belgium/GHB-03021 isolate	472	487	IYQAGSTPCNGVDGFN	1642.72	S1 Belgium/GHB-03021 isolate alone	10 min (RT)	7.46412	0	5.29593
S1 Belgium/GHB-03021 isolate	472	487	IYQAGSTPCNGVDGFN	1642.72	S1 Belgium/GHB-03021 isolate alone	100 min (RT)	7.16397	0.219124	5.27795
S1 Belgium/GHB-03021 isolate	472	487	IYQAGSTPCNGVDGFN	1642.72	S1 Belgium/GHB-03021 isolate alone	100 min (28 C)	7.58331	0.017669	5.27877
S1 Belgium/GHB-03021 isolate	472	487	IYQAGSTPCNGVDGFN	1642.72	S1 Belgium/GHB-03021 isolate alone	360 min (28 C)	8.11144	0.054118	5.61194
S1 Belgium/GHB-03021 isolate	487	494	NCYFPLQS	971.429	S1 Belgium/GHB-03021 isolate + TMEM106B	10 s (ice)	0.136932	0	5.93072
S1 Belgium/GHB-03021 isolate	487	494	NCYFPLQS	971.429	S1 Belgium/GHB-03021 isolate + TMEM106B	10 s (RT)	0.762288	0.048094	5.92753
S1 Belgium/GHB-03021 isolate	487	494	NCYFPLQS	971.429	S1 Belgium/GHB-03021 isolate + TMEM106B	1 min (RT)	1.24153	0.026703	5.92896
S1 Belgium/GHB-03021 isolate	487	494	NCYFPLQS	971.429	S1 Belgium/GHB-03021 isolate + TMEM106B	10 min (RT)	1.78386	0.05762	5.94158
S1 Belgium/GHB-03021 isolate	487	494	NCYFPLQS	971.429	S1 Belgium/GHB-03021 isolate + TMEM106B	100 min (RT)	2.19202	0.068916	5.92869
S1 Belgium/GHB-03021 isolate	487	494	NCYFPLQS	971.429	S1 Belgium/GHB-03021 isolate + TMEM106B	100 min (28 C)	2.66704	0.011167	5.9326
S1 Belgium/GHB-03021 isolate	487	494	NCYFPLQS	971.429	S1 Belgium/GHB-03021 isolate + TMEM106B	360 min (28 C)	3.29862	0.031183	6.54022
S1 Belgium/GHB-03021 isolate	487	494	NCYFPLQS	971.429	S1 Belgium/GHB-03021 isolate alone	10 s (ice)	0.301516	0.053269	5.93223
S1 Belgium/GHB-03021 isolate	487	494	NCYFPLQS	971.429	S1 Belgium/GHB-03021 isolate alone	10 s (RT)	1.15501	0.059875	5.93499
S1 Belgium/GHB-03021 isolate	487	494	NCYFPLQS	971.429	S1 Belgium/GHB-03021 isolate alone	1 min (RT)	1.68734	0.056233	5.93481
S1 Belgium/GHB-03021 isolate	487	494	NCYFPLQS	971.429	S1 Belgium/GHB-03021 isolate alone	10 min (RT)	1.85446	0.04149	5.93365
S1 Belgium/GHB-03021 isolate	487	494	NCYFPLQS	971.429	S1 Belgium/GHB-03021 isolate alone	100 min (RT)	2.41615	0.023439	5.93091
S1 Belgium/GHB-03021 isolate	487	494	NCYFPLQS	971.429	S1 Belgium/GHB-03021 isolate alone	100 min (28 C)	2.7343	0.073662	5.92797
S1 Belgium/GHB-03021 isolate	487	494	NCYFPLQS	971.429	S1 Belgium/GHB-03021 isolate alone	360 min (28 C)	3.41166	0.020936	6.54571
S1 Belgium/GHB-03021 isolate	487	510	NCYFPLQSYGFQPTNGVGYQPYRV	2798.3	S1 Belgium/GHB-03021 isolate + TMEM106B	10 s (ice)	3.17533	0.120363	6.22994
S1 Belgium/GHB-03021 isolate	487	510	NCYFPLQSYGFQPTNGVGYQPYRV	2798.3	S1 Belgium/GHB-03021 isolate + TMEM106B	10 s (RT)	5.03598	0.164745	6.22757
S1 Belgium/GHB-03021 isolate	487	510	NCYFPLQSYGFQPTNGVGYQPYRV	2798.3	S1 Belgium/GHB-03021 isolate + TMEM106B	1 min (RT)	6.26888	0.013705	6.23032
S1 Belgium/GHB-03021 isolate	487	510	NCYFPLQSYGFQPTNGVGYQPYRV	2798.3	S1 Belgium/GHB-03021 isolate + TMEM106B	10 min (RT)	7.47929	0.045644	6.23976
S1 Belgium/GHB-03021 isolate	487	510	NCYFPLQSYGFQPTNGVGYQPYRV	2798.3	S1 Belgium/GHB-03021 isolate + TMEM106B	100 min (RT)	8.34114	0.082483	6.23529
S1 Belgium/GHB-03021 isolate	487	510	NCYFPLQSYGFQPTNGVGYQPYRV	2798.3	S1 Belgium/GHB-03021 isolate + TMEM106B	100 min (28 C)	9.56424	0.22605	6.23189
S1 Belgium/GHB-03021 isolate	487	510	NCYFPLQSYGFQPTNGVGYQPYRV	2798.3	S1 Belgium/GHB-03021 isolate + TMEM106B	360 min (28 C)	10.5401	0.056396	7.19822
S1 Belgium/GHB-03021 isolate	487	510	NCYFPLQSYGFQPTNGVGYQPYRV	2798.3	S1 Belgium/GHB-03021 isolate alone	10 s (ice)	3.28639	0.120456	6.23563
S1 Belgium/GHB-03021 isolate	487	510	NCYFPLQSYGFQPTNGVGYQPYRV	2798.3	S1 Belgium/GHB-03021 isolate alone	10 s (RT)	5.55848	0.112703	6.23093
S1 Belgium/GHB-03021 isolate	487	510	NCYFPLQSYGFQPTNGVGYQPYRV	2798.3	S1 Belgium/GHB-03021 isolate alone	1 min (RT)	6.33284	0.112782	6.24098
S1 Belgium/GHB-03021 isolate	487	510	NCYFPLQSYGFQPTNGVGYQPYRV	2798.3	S1 Belgium/GHB-03021 isolate alone	10 min (RT)	7.64505	0	6.2505
S1 Belgium/GHB-03021 isolate	487	510	NCYFPLQSYGFQPTNGVGYQPYRV	2798.3	S1 Belgium/GHB-03021 isolate alone	100 min (RT)	8.65499	0.170698	6.23302
S1 Belgium/GHB-03021 isolate	487	510	NCYFPLQSYGFQPTNGVGYQPYRV	2798.3	S1 Belgium/GHB-03021 isolate alone	100 min (28 C)	9.87445	0.033882	6.22579
S1 Belgium/GHB-03021 isolate	487	510	NCYFPLQSYGFQPTNGVGYQPYRV	2798.3	S1 Belgium/GHB-03021 isolate alone	360 min (28 C)	11.1535	0.023825	7.21113
S1 Belgium/GHB-03021 isolate	487	512	NCYFPLQSYGFQPTNGVGYQPYRVVV	2996.44	S1 Belgium/GHB-03021 isolate + TMEM106B	10 s (ice)	3.18391	0.079938	6.36236
S1 Belgium/GHB-03021 isolate	487	512	NCYFPLQSYGFQPTNGVGYQPYRVVV	2996.44	S1 Belgium/GHB-03021 isolate + TMEM106B	10 s (RT)	5.38489	0.051888	6.36261
S1 Belgium/GHB-03021 isolate	487	512	NCYFPLQSYGFQPTNGVGYQPYRVVV	2996.44	S1 Belgium/GHB-03021 isolate + TMEM106B	1 min (RT)	6.39508	0.080427	6.36104
S1 Belgium/GHB-03021 isolate	487	512	NCYFPLQSYGFQPTNGVGYQPYRVVV	2996.44	S1 Belgium/GHB-03021 isolate + TMEM106B	10 min (RT)	7.74845	0.083158	6.37265
S1 Belgium/GHB-03021 isolate	487	512	NCYFPLQSYGFQPTNGVGYQPYRVVV	2996.44	S1 Belgium/GHB-03021 isolate + TMEM106B	100 min (RT)	8.56203	0.004258	6.36689
S1 Belgium/GHB-03021 isolate	487	512	NCYFPLQSYGFQPTNGVGYQPYRVVV	2996.44	S1 Belgium/GHB-03021 isolate + TMEM106B	100 min (28 C)	9.7967	0.209063	6.35905
S1 Belgium/GHB-03021 isolate	487	512	NCYFPLQSYGFQPTNGVGYQPYRVVV	2996.44	S1 Belgium/GHB-03021 isolate + TMEM106B	360 min (28 C)	10.7195	0.058247	7.40123
S1 Belgium/GHB-03021 isolate	487	512	NCYFPLQSYGFQPTNGVGYQPYRVVV	2996.44	S1 Belgium/GHB-03021 isolate alone	10 s (ice)	3.37632	0.043289	6.36646
S1 Belgium/GHB-03021 isolate	487	512	NCYFPLQSYGFQPTNGVGYQPYRVVV	2996.44	S1 Belgium/GHB-03021 isolate alone	10 s (RT)	5.78318	0.139707	6.36265
S1 Belgium/GHB-03021 isolate	487	512	NCYFPLQSYGFQPTNGVGYQPYRVVV	2996.44	S1 Belgium/GHB-03021 isolate alone	1 min (RT)	6.59345	0.20191	6.35882
S1 Belgium/GHB-03021 isolate	487	512	NCYFPLQSYGFQPTNGVGYQPYRVVV	2996.44	S1 Belgium/GHB-03021 isolate alone	10 min (RT)	8.08079	4.54747e-13	6.37821
S1 Belgium/GHB-03021 isolate	487	512	NCYFPLQSYGFQPTNGVGYQPYRVVV	2996.44	S1 Belgium/GHB-03021 isolate alone	100 min (RT)	9.07546	0.138712	6.36253
S1 Belgium/GHB-03021 isolate	487	512	NCYFPLQSYGFQPTNGVGYQPYRVVV	2996.44	S1 Belgium/GHB-03021 isolate alone	100 min (28 C)	10.0676	0.167734	6.35677
S1 Belgium/GHB-03021 isolate	487	512	NCYFPLQSYGFQPTNGVGYQPYRVVV	2996.44	S1 Belgium/GHB-03021 isolate alone	360 min (28 C)	11.3033	0.065696	7.41128
S1 Belgium/GHB-03021 isolate	487	513	NCYFPLQSYGFQPTNGVGYQPYRVVVL	3109.52	S1 Belgium/GHB-03021 isolate + TMEM106B	10 s (ice)	3.14457	0.11791	6.53161
S1 Belgium/GHB-03021 isolate	487	513	NCYFPLQSYGFQPTNGVGYQPYRVVVL	3109.52	S1 Belgium/GHB-03021 isolate + TMEM106B	10 s (RT)	5.27582	0.0349	6.53713
S1 Belgium/GHB-03021 isolate	487	513	NCYFPLQSYGFQPTNGVGYQPYRVVVL	3109.52	S1 Belgium/GHB-03021 isolate + TMEM106B	1 min (RT)	6.22527	0.032449	6.55012
S1 Belgium/GHB-03021 isolate	487	513	NCYFPLQSYGFQPTNGVGYQPYRVVVL	3109.52	S1 Belgium/GHB-03021 isolate + TMEM106B	10 min (RT)	7.72105	0.059678	6.54679
S1 Belgium/GHB-03021 isolate	487	513	NCYFPLQSYGFQPTNGVGYQPYRVVVL	3109.52	S1 Belgium/GHB-03021 isolate + TMEM106B	100 min (RT)	8.31853	0.165021	6.5408
S1 Belgium/GHB-03021 isolate	487	513	NCYFPLQSYGFQPTNGVGYQPYRVVVL	3109.52	S1 Belgium/GHB-03021 isolate + TMEM106B	100 min (28 C)	9.25954	0.05551	6.53796
S1 Belgium/GHB-03021 isolate	487	513	NCYFPLQSYGFQPTNGVGYQPYRVVVL	3109.52	S1 Belgium/GHB-03021 isolate + TMEM106B	360 min (28 C)	10.7356	0.11414	7.68885
S1 Belgium/GHB-03021 isolate	487	513	NCYFPLQSYGFQPTNGVGYQPYRVVVL	3109.52	S1 Belgium/GHB-03021 isolate alone	10 s (ice)	3.29765	0.066488	6.53859
S1 Belgium/GHB-03021 isolate	487	513	NCYFPLQSYGFQPTNGVGYQPYRVVVL	3109.52	S1 Belgium/GHB-03021 isolate alone	10 s (RT)	5.94127	0.184334	6.54145
S1 Belgium/GHB-03021 isolate	487	513	NCYFPLQSYGFQPTNGVGYQPYRVVVL	3109.52	S1 Belgium/GHB-03021 isolate alone	1 min (RT)	6.58968	0.206453	6.55044
S1 Belgium/GHB-03021 isolate	487	513	NCYFPLQSYGFQPTNGVGYQPYRVVVL	3109.52	S1 Belgium/GHB-03021 isolate alone	10 min (RT)	8.21653	4.54747e-13	6.55315
S1 Belgium/GHB-03021 isolate	487	513	NCYFPLQSYGFQPTNGVGYQPYRVVVL	3109.52	S1 Belgium/GHB-03021 isolate alone	100 min (RT)	8.99202	0.184824	6.55212
S1 Belgium/GHB-03021 isolate	487	513	NCYFPLQSYGFQPTNGVGYQPYRVVVL	3109.52	S1 Belgium/GHB-03021 isolate alone	100 min (28 C)	9.89802	0.08473	6.53866
S1 Belgium/GHB-03021 isolate	487	513	NCYFPLQSYGFQPTNGVGYQPYRVVVL	3109.52	S1 Belgium/GHB-03021 isolate alone	360 min (28 C)	11.3746	0.057674	7.70158
S1 Belgium/GHB-03021 isolate	488	510	CYFPLQSYGFQPTNGVGYQPYRV	2684.26	S1 Belgium/GHB-03021 isolate + TMEM106B	10 s (ice)	2.9509	0.015563	6.20426
S1 Belgium/GHB-03021 isolate	488	510	CYFPLQSYGFQPTNGVGYQPYRV	2684.26	S1 Belgium/GHB-03021 isolate + TMEM106B	10 s (RT)	5.072	0.090194	6.20835
S1 Belgium/GHB-03021 isolate	488	510	CYFPLQSYGFQPTNGVGYQPYRV	2684.26	S1 Belgium/GHB-03021 isolate + TMEM106B	1 min (RT)	6.16657	0.110351	6.21144
S1 Belgium/GHB-03021 isolate	488	510	CYFPLQSYGFQPTNGVGYQPYRV	2684.26	S1 Belgium/GHB-03021 isolate + TMEM106B	10 min (RT)	7.05062	0.005683	6.21822
S1 Belgium/GHB-03021 isolate	488	510	CYFPLQSYGFQPTNGVGYQPYRV	2684.26	S1 Belgium/GHB-03021 isolate + TMEM106B	100 min (RT)	7.542	0.15063	6.20906
S1 Belgium/GHB-03021 isolate	488	510	CYFPLQSYGFQPTNGVGYQPYRV	2684.26	S1 Belgium/GHB-03021 isolate + TMEM106B	100 min (28 C)	9.05327	0	6.20988
[truncated: 372 more rows]
